# Supplementary material for: Structures of peptide-free and partially loaded MHC class I molecules reveal mechanisms of peptide selection
Source: Nat Commun. 2020 Mar 11;11:1314. doi: 10.1038/s41467-020-14862-4 (PMC7066147; doi:10.1038/s41467-020-14862-4)
Supplement: Supplementary file 4 — Source Data [file 41467_2020_14862_MOESM4_ESM.xlsx]

## Sheet: Figure 1A
Figure 1A
	[GM] (mM)	100	50	25	12.5	6.25	3.125	1.5625	0.78125	0.390625	0.195312	0.0976562	0.0488281	0.0244141	0.012207
	Sample ID	1	2	3	4	5	6	7	1	2	3	4	5	6	7
Time [s]	Temperature [°C]	First Derivative	First Derivative	First Derivative	First Derivative	First Derivative	First Derivative	First Derivative	First Derivative	First Derivative	First Derivative	First Derivative	First Derivative	First Derivative	First Derivative
6.18639	20	2.75208e-05	4.06184e-05	3.33429e-05	3.94512e-05	4.23189e-05	5.92715e-05	5.63419e-05	3.17487e-05	3.45759e-05	4.24763e-05	4.13842e-05	4.57666e-05	5.83458e-05	5.24124e-05
18.0504	20.0258	2.75208e-05	4.06184e-05	3.33429e-05	3.94512e-05	4.23189e-05	5.92715e-05	5.63419e-05	3.17487e-05	3.45759e-05	4.24763e-05	4.13842e-05	4.57666e-05	5.83458e-05	5.24124e-05
24.0434	20.0516	2.75208e-05	4.06184e-05	3.33429e-05	3.94512e-05	4.23189e-05	5.92715e-05	5.63419e-05	3.17487e-05	3.45759e-05	4.24763e-05	4.13842e-05	4.57666e-05	5.83458e-05	5.24124e-05
28.6265	20.0774	2.75208e-05	4.06184e-05	3.33429e-05	3.94512e-05	4.23189e-05	5.92715e-05	5.63419e-05	3.17487e-05	3.45759e-05	4.24763e-05	4.13842e-05	4.57666e-05	5.83458e-05	5.24124e-05
32.531	20.1032	2.75208e-05	4.06184e-05	3.33429e-05	3.94512e-05	4.23189e-05	5.92715e-05	5.63419e-05	3.17487e-05	3.45759e-05	4.24763e-05	4.13842e-05	4.57666e-05	5.83458e-05	5.24124e-05
36.3897	20.129	2.75208e-05	4.06184e-05	3.33429e-05	3.94512e-05	4.23189e-05	5.92715e-05	5.63419e-05	3.17487e-05	3.45759e-05	4.24763e-05	4.13842e-05	4.57666e-05	5.83458e-05	5.24124e-05
39.7509	20.1548	2.75208e-05	4.06184e-05	3.33429e-05	3.94512e-05	4.23189e-05	5.92715e-05	5.63419e-05	3.17487e-05	3.45759e-05	4.24763e-05	4.13842e-05	4.57666e-05	5.83458e-05	5.24124e-05
42.9377	20.1806	2.75208e-05	4.06184e-05	3.33429e-05	3.94512e-05	4.23189e-05	5.92715e-05	5.63419e-05	3.17487e-05	3.45759e-05	4.24763e-05	4.13842e-05	4.57666e-05	5.83458e-05	5.24124e-05
45.9843	20.2064	2.75208e-05	4.06184e-05	3.33429e-05	3.94512e-05	4.23189e-05	5.92715e-05	5.63419e-05	3.17487e-05	3.45759e-05	4.24763e-05	4.13842e-05	4.57666e-05	5.83458e-05	5.24124e-05
48.7254	20.2322	2.75208e-05	4.06184e-05	3.33429e-05	3.94512e-05	4.23189e-05	5.92715e-05	5.63419e-05	3.17487e-05	3.45759e-05	4.24763e-05	4.13842e-05	4.57666e-05	5.83458e-05	5.24124e-05
51.2882	20.258	2.75208e-05	4.06184e-05	3.33429e-05	3.94512e-05	4.23189e-05	5.92715e-05	5.63419e-05	3.17487e-05	3.45759e-05	4.24763e-05	4.13842e-05	4.57666e-05	5.83458e-05	5.24124e-05
53.7871	20.2838	2.75208e-05	4.06184e-05	3.33429e-05	3.94512e-05	4.23189e-05	5.92715e-05	5.63419e-05	3.17487e-05	3.45759e-05	4.24763e-05	4.13842e-05	4.57666e-05	5.83458e-05	5.24124e-05
56.2273	20.3096	2.75208e-05	4.06184e-05	3.33429e-05	3.94512e-05	4.23189e-05	5.92715e-05	5.63419e-05	3.17487e-05	3.45759e-05	4.24763e-05	4.13842e-05	4.57666e-05	5.83458e-05	5.24124e-05
58.5128	20.3354	2.75208e-05	4.06184e-05	3.33429e-05	3.94512e-05	4.23189e-05	5.92715e-05	5.63419e-05	3.17487e-05	3.45759e-05	4.24763e-05	4.13842e-05	4.57666e-05	5.83458e-05	5.24124e-05
60.7408	20.3612	2.75208e-05	4.06184e-05	3.33429e-05	3.94512e-05	4.23189e-05	5.92715e-05	5.63419e-05	3.17487e-05	3.45759e-05	4.24763e-05	4.13842e-05	4.57666e-05	5.83458e-05	5.24124e-05
63.0279	20.387	2.75208e-05	4.06184e-05	3.33429e-05	3.94512e-05	4.23189e-05	5.92715e-05	5.63419e-05	3.17487e-05	3.45759e-05	4.24763e-05	4.13842e-05	4.57666e-05	5.83458e-05	5.24124e-05
65.2074	20.4128	2.75208e-05	4.06184e-05	3.33429e-05	3.94512e-05	4.23189e-05	5.92715e-05	5.63419e-05	3.17487e-05	3.45759e-05	4.24763e-05	4.13842e-05	4.57666e-05	5.83458e-05	5.24124e-05
67.3253	20.4386	2.75208e-05	4.06184e-05	3.33429e-05	3.94512e-05	4.23189e-05	5.92715e-05	5.63419e-05	3.17487e-05	3.45759e-05	4.24763e-05	4.13842e-05	4.57666e-05	5.83458e-05	5.24124e-05
69.4097	20.4644	2.75208e-05	4.06184e-05	3.33429e-05	3.94512e-05	4.23189e-05	5.92715e-05	5.63419e-05	3.17487e-05	3.45759e-05	4.24763e-05	4.13842e-05	4.57666e-05	5.83458e-05	5.24124e-05
71.2878	20.4902	2.75208e-05	4.06184e-05	3.33429e-05	3.94512e-05	4.23189e-05	5.92715e-05	5.63419e-05	3.17487e-05	3.45759e-05	4.24763e-05	4.13842e-05	4.57666e-05	5.83458e-05	5.24124e-05
73.2767	20.516	2.75208e-05	4.06184e-05	3.33429e-05	3.94512e-05	4.23189e-05	5.92715e-05	5.63419e-05	3.17487e-05	3.45759e-05	4.24763e-05	4.13842e-05	4.57666e-05	5.83458e-05	5.24124e-05
75.2935	20.5418	2.75208e-05	4.06184e-05	3.33429e-05	3.94512e-05	4.23189e-05	5.92715e-05	5.63419e-05	3.17487e-05	3.45759e-05	4.24763e-05	4.13842e-05	4.57666e-05	5.83458e-05	5.24124e-05
77.1647	20.5676	2.75208e-05	4.06184e-05	3.33429e-05	3.94512e-05	4.23189e-05	5.92715e-05	5.63419e-05	3.17487e-05	3.45759e-05	4.24763e-05	4.13842e-05	4.57666e-05	5.83458e-05	5.24124e-05
79.058	20.5934	2.75208e-05	4.06184e-05	3.33429e-05	3.94512e-05	4.23189e-05	5.92715e-05	5.63419e-05	3.17487e-05	3.45759e-05	4.24763e-05	4.13842e-05	4.57666e-05	5.83458e-05	5.24124e-05
80.8974	20.6192	2.75208e-05	4.06184e-05	3.33429e-05	3.94512e-05	4.23189e-05	5.92715e-05	5.63419e-05	3.17487e-05	3.45759e-05	4.24763e-05	4.13842e-05	4.57666e-05	5.83458e-05	5.24124e-05
82.6787	20.645	2.75208e-05	4.06184e-05	3.33429e-05	3.94512e-05	4.23189e-05	5.92715e-05	5.63419e-05	3.17487e-05	3.45759e-05	4.24763e-05	4.13842e-05	4.57666e-05	5.83458e-05	5.24124e-05
84.3706	20.6708	2.75208e-05	4.06184e-05	3.33429e-05	3.94512e-05	4.23189e-05	5.92715e-05	5.63419e-05	3.17487e-05	3.45759e-05	4.24763e-05	4.13842e-05	4.57666e-05	5.83458e-05	5.24124e-05
86.1382	20.6966	2.75208e-05	4.06184e-05	3.33429e-05	3.94512e-05	4.23189e-05	5.92715e-05	5.63419e-05	3.17487e-05	3.45759e-05	4.24763e-05	4.13842e-05	4.57666e-05	5.83458e-05	5.24124e-05
87.9059	20.7224	2.75208e-05	4.06184e-05	3.33429e-05	3.94512e-05	4.23189e-05	5.92715e-05	5.63419e-05	3.17487e-05	3.45759e-05	4.24763e-05	4.13842e-05	4.57666e-05	5.83458e-05	5.24124e-05
89.6263	20.7482	2.75208e-05	4.06184e-05	3.33429e-05	3.94512e-05	4.23189e-05	5.92715e-05	5.63419e-05	3.17487e-05	3.45759e-05	4.24763e-05	4.13842e-05	4.57666e-05	5.83458e-05	5.24124e-05
91.3541	20.774	2.75208e-05	4.06184e-05	3.33429e-05	3.94512e-05	4.23189e-05	5.92715e-05	5.63419e-05	3.17487e-05	3.45759e-05	4.24763e-05	4.13842e-05	4.57666e-05	5.83458e-05	5.24124e-05
93.013	20.7998	2.75208e-05	4.06184e-05	3.33429e-05	3.94512e-05	4.23189e-05	5.92715e-05	5.63419e-05	3.17487e-05	3.45759e-05	4.24763e-05	4.13842e-05	4.57666e-05	5.83458e-05	5.24124e-05
94.6947	20.8256	2.75208e-05	4.06184e-05	3.33429e-05	3.94512e-05	4.23189e-05	5.92715e-05	5.63419e-05	3.17487e-05	3.45759e-05	4.24763e-05	4.13842e-05	4.57666e-05	5.83458e-05	5.24124e-05
96.2981	20.8514	2.75208e-05	4.06184e-05	3.33429e-05	3.94512e-05	4.23189e-05	5.92715e-05	5.63419e-05	3.17487e-05	3.45759e-05	4.24763e-05	4.13842e-05	4.57666e-05	5.83458e-05	5.24124e-05
97.9668	20.8772	2.75208e-05	4.06184e-05	3.33429e-05	3.94512e-05	4.23189e-05	5.92715e-05	5.63419e-05	3.17487e-05	3.45759e-05	4.24763e-05	4.13842e-05	4.57666e-05	5.83458e-05	5.24124e-05
99.7105	20.903	2.75208e-05	4.06184e-05	3.33429e-05	3.94512e-05	4.23189e-05	5.92715e-05	5.63419e-05	3.17487e-05	3.45759e-05	4.24763e-05	4.13842e-05	4.57666e-05	5.83458e-05	5.24124e-05
101.316	20.9288	2.75208e-05	4.06184e-05	3.33429e-05	3.94512e-05	4.23189e-05	5.92715e-05	5.63419e-05	3.17487e-05	3.45759e-05	4.24763e-05	4.13842e-05	4.57666e-05	5.83458e-05	5.24124e-05
102.845	20.9546	2.75208e-05	4.06184e-05	3.33429e-05	3.94512e-05	4.23189e-05	5.92715e-05	5.63419e-05	3.17487e-05	3.45759e-05	4.24763e-05	4.13842e-05	4.57666e-05	5.83458e-05	5.24124e-05
104.465	20.9804	2.75208e-05	4.06184e-05	3.33429e-05	3.94512e-05	4.23189e-05	5.92715e-05	5.63419e-05	3.17487e-05	3.45759e-05	4.24763e-05	4.13842e-05	4.57666e-05	5.83458e-05	5.24124e-05
106.05	21.0062	2.75208e-05	4.06184e-05	3.33429e-05	3.94512e-05	4.23189e-05	5.92715e-05	5.63419e-05	3.17487e-05	3.45759e-05	4.24763e-05	4.13842e-05	4.57666e-05	5.83458e-05	5.24124e-05
107.687	21.032	2.75208e-05	4.06184e-05	3.33429e-05	3.94512e-05	4.23189e-05	5.92715e-05	5.63419e-05	3.17487e-05	3.45759e-05	4.24763e-05	4.13842e-05	4.57666e-05	5.83458e-05	5.24124e-05
109.33	21.0578	2.75208e-05	4.06184e-05	3.33429e-05	3.94512e-05	4.23189e-05	5.92715e-05	5.63419e-05	3.17487e-05	3.45759e-05	4.24763e-05	4.13842e-05	4.57666e-05	5.83458e-05	5.24124e-05
110.937	21.0836	2.75208e-05	4.06184e-05	3.33429e-05	3.94512e-05	4.23189e-05	5.92715e-05	5.63419e-05	3.17487e-05	3.45759e-05	4.24763e-05	4.13842e-05	4.57666e-05	5.83458e-05	5.24124e-05
112.46	21.1094	2.75208e-05	4.06184e-05	3.33429e-05	3.94512e-05	4.23189e-05	5.92715e-05	5.63419e-05	3.17487e-05	3.45759e-05	4.24763e-05	4.13842e-05	4.57666e-05	5.83458e-05	5.24124e-05
113.983	21.1352	2.75208e-05	4.06184e-05	3.33429e-05	3.94512e-05	4.23189e-05	5.92715e-05	5.63419e-05	3.17487e-05	3.45759e-05	4.24763e-05	4.13842e-05	4.57666e-05	5.83458e-05	5.24124e-05
115.437	21.161	2.75208e-05	4.06184e-05	3.33429e-05	3.94512e-05	4.23189e-05	5.92715e-05	5.63419e-05	3.17487e-05	3.45759e-05	4.24763e-05	4.13842e-05	4.57666e-05	5.83458e-05	5.24124e-05
116.979	21.1868	2.75208e-05	4.06184e-05	3.33429e-05	3.94512e-05	4.23189e-05	5.92715e-05	5.63419e-05	3.17487e-05	3.45759e-05	4.24763e-05	4.13842e-05	4.57666e-05	5.83458e-05	5.24124e-05
118.556	21.2126	2.75208e-05	4.06184e-05	3.33429e-05	3.94512e-05	4.23189e-05	5.92715e-05	5.63419e-05	3.17487e-05	3.45759e-05	4.24763e-05	4.13842e-05	4.57666e-05	5.83458e-05	5.24124e-05
120.126	21.2384	2.75208e-05	4.06184e-05	3.33429e-05	3.94512e-05	4.23189e-05	5.92715e-05	5.63419e-05	3.17487e-05	3.45759e-05	4.24763e-05	4.13842e-05	4.57666e-05	5.83458e-05	5.24124e-05
121.638	21.2642	2.75208e-05	4.06184e-05	3.33429e-05	3.94512e-05	4.23189e-05	5.92715e-05	5.63419e-05	3.17487e-05	3.45759e-05	4.24763e-05	4.13842e-05	4.57666e-05	5.83458e-05	5.24124e-05
123.165	21.29	2.75208e-05	4.06184e-05	3.33429e-05	3.94512e-05	4.23189e-05	5.92715e-05	5.63419e-05	3.17487e-05	3.45759e-05	4.24763e-05	4.13842e-05	4.57666e-05	5.83458e-05	5.24124e-05
124.672	21.3158	2.75208e-05	4.06184e-05	3.33429e-05	3.94512e-05	4.23189e-05	5.92715e-05	5.63419e-05	3.17487e-05	3.45759e-05	4.24763e-05	4.13842e-05	4.57666e-05	5.83458e-05	5.24124e-05
126.181	21.3416	2.75208e-05	4.06184e-05	3.33429e-05	3.94512e-05	4.23189e-05	5.92715e-05	5.63419e-05	3.17487e-05	3.45759e-05	4.24763e-05	4.13842e-05	4.57666e-05	5.83458e-05	5.24124e-05
127.768	21.3674	2.75208e-05	4.06184e-05	3.33429e-05	3.94512e-05	4.23189e-05	5.92715e-05	5.63419e-05	3.17487e-05	3.45759e-05	4.24763e-05	4.13842e-05	4.57666e-05	5.83458e-05	5.24124e-05
129.353	21.3932	2.75208e-05	4.06184e-05	3.33429e-05	3.94512e-05	4.23189e-05	5.92715e-05	5.63419e-05	3.17487e-05	3.45759e-05	4.24763e-05	4.13842e-05	4.57666e-05	5.83458e-05	5.24124e-05
130.884	21.419	2.75208e-05	4.06184e-05	3.33429e-05	3.94512e-05	4.23189e-05	5.92715e-05	5.63419e-05	3.17487e-05	3.45759e-05	4.24763e-05	4.13842e-05	4.57666e-05	5.83458e-05	5.24124e-05
132.476	21.4448	2.75208e-05	4.06184e-05	3.33429e-05	3.94512e-05	4.23189e-05	5.92715e-05	5.63419e-05	3.17487e-05	3.45759e-05	4.24763e-05	4.13842e-05	4.57666e-05	5.83458e-05	5.24124e-05
134.007	21.4706	2.75208e-05	4.06184e-05	3.33429e-05	3.94512e-05	4.23189e-05	5.92715e-05	5.63419e-05	3.17487e-05	3.45759e-05	4.24763e-05	4.13842e-05	4.57666e-05	5.83458e-05	5.24124e-05
135.555	21.4964	2.75208e-05	4.06184e-05	3.33429e-05	3.94512e-05	4.23189e-05	5.92715e-05	5.63419e-05	3.17487e-05	3.45759e-05	4.24763e-05	4.13842e-05	4.57666e-05	5.83458e-05	5.24124e-05
137.067	21.5222	2.75208e-05	4.06184e-05	3.33429e-05	3.94512e-05	4.23189e-05	5.92715e-05	5.63419e-05	3.17487e-05	3.45759e-05	4.24763e-05	4.13842e-05	4.57666e-05	5.83458e-05	5.24124e-05
138.591	21.548	2.75208e-05	4.06184e-05	3.33429e-05	3.94512e-05	4.23189e-05	5.92715e-05	5.63419e-05	3.17487e-05	3.45759e-05	4.24763e-05	4.13842e-05	4.57666e-05	5.83458e-05	5.24124e-05
140.116	21.5738	2.75208e-05	4.06184e-05	3.33429e-05	3.94512e-05	4.23189e-05	5.92715e-05	5.63419e-05	3.17487e-05	3.45759e-05	4.24763e-05	4.13842e-05	4.57666e-05	5.83458e-05	5.24124e-05
141.662	21.5996	2.75208e-05	4.06184e-05	3.33429e-05	3.94512e-05	4.23189e-05	5.92715e-05	5.63419e-05	3.17487e-05	3.45759e-05	4.24763e-05	4.13842e-05	4.57666e-05	5.83458e-05	5.24124e-05
143.189	21.6254	2.75208e-05	4.06184e-05	3.33429e-05	3.94512e-05	4.23189e-05	5.92715e-05	5.63419e-05	3.17487e-05	3.45759e-05	4.24763e-05	4.13842e-05	4.57666e-05	5.83458e-05	5.24124e-05
144.746	21.6512	2.75208e-05	4.06184e-05	3.33429e-05	3.94512e-05	4.23189e-05	5.92715e-05	5.63419e-05	3.17487e-05	3.45759e-05	4.24763e-05	4.13842e-05	4.57666e-05	5.83458e-05	5.24124e-05
146.345	21.677	2.75208e-05	4.06184e-05	3.33429e-05	3.94512e-05	4.23189e-05	5.92715e-05	5.63419e-05	3.17487e-05	3.45759e-05	4.24763e-05	4.13842e-05	4.57666e-05	5.83458e-05	5.24124e-05
147.942	21.7028	2.75208e-05	4.06184e-05	3.33429e-05	3.94512e-05	4.23189e-05	5.92715e-05	5.63419e-05	3.17487e-05	3.45759e-05	4.24763e-05	4.13842e-05	4.57666e-05	5.83458e-05	5.24124e-05
149.459	21.7286	2.75208e-05	4.06184e-05	3.33429e-05	3.94512e-05	4.23189e-05	5.92715e-05	5.63419e-05	3.17487e-05	3.45759e-05	4.24763e-05	4.13842e-05	4.57666e-05	5.83458e-05	5.24124e-05
150.991	21.7544	2.75208e-05	4.06184e-05	3.33429e-05	3.94512e-05	4.23189e-05	5.92715e-05	5.63419e-05	3.17487e-05	3.45759e-05	4.24763e-05	4.13842e-05	4.57666e-05	5.83458e-05	5.24124e-05
152.522	21.7802	2.75208e-05	4.06184e-05	3.33429e-05	3.94512e-05	4.23189e-05	5.92715e-05	5.63419e-05	3.17487e-05	3.45759e-05	4.24763e-05	4.13842e-05	4.57666e-05	5.83458e-05	5.24124e-05
154.015	21.806	2.75208e-05	4.06184e-05	3.33429e-05	3.94512e-05	4.23189e-05	5.92715e-05	5.63419e-05	3.17487e-05	3.45759e-05	4.24763e-05	4.13842e-05	4.57666e-05	5.83458e-05	5.24124e-05
155.648	21.8318	2.75208e-05	4.06184e-05	3.33429e-05	3.94512e-05	4.23189e-05	5.92715e-05	5.63419e-05	3.17487e-05	3.45759e-05	4.24763e-05	4.13842e-05	4.57666e-05	5.83458e-05	5.24124e-05
157.24	21.8576	2.75208e-05	4.06184e-05	3.33429e-05	3.94512e-05	4.23189e-05	5.92715e-05	5.63419e-05	3.17487e-05	3.45759e-05	4.24763e-05	4.13842e-05	4.57666e-05	5.83458e-05	5.24124e-05
158.738	21.8834	2.75208e-05	4.06184e-05	3.33429e-05	3.94512e-05	4.23189e-05	5.92715e-05	5.63419e-05	3.17487e-05	3.45759e-05	4.24763e-05	4.13842e-05	4.57666e-05	5.83458e-05	5.24124e-05
160.291	21.9092	2.75208e-05	4.06184e-05	3.33429e-05	3.94512e-05	4.23189e-05	5.92715e-05	5.63419e-05	3.17487e-05	3.45759e-05	4.24763e-05	4.13842e-05	4.57666e-05	5.83458e-05	5.24124e-05
161.818	21.935	2.75208e-05	4.06184e-05	3.33429e-05	3.94512e-05	4.23189e-05	5.92715e-05	5.63419e-05	3.17487e-05	3.45759e-05	4.24763e-05	4.13842e-05	4.57666e-05	5.83458e-05	5.24124e-05
163.339	21.9608	2.75208e-05	4.06184e-05	3.33429e-05	3.94512e-05	4.23189e-05	5.92715e-05	5.63419e-05	3.17487e-05	3.45759e-05	4.24763e-05	4.13842e-05	4.57666e-05	5.83458e-05	5.24124e-05
164.958	21.9866	2.75208e-05	4.06184e-05	3.33429e-05	3.94512e-05	4.23189e-05	5.92715e-05	5.63419e-05	3.17487e-05	3.45759e-05	4.24763e-05	4.13842e-05	4.57666e-05	5.83458e-05	5.24124e-05
166.484	22.0124	2.75208e-05	4.06184e-05	3.33429e-05	3.94512e-05	4.23189e-05	5.92715e-05	5.63419e-05	3.17487e-05	3.45759e-05	4.24763e-05	4.13842e-05	4.57666e-05	5.83458e-05	5.24124e-05
168.071	22.0382	2.75208e-05	4.06184e-05	3.33429e-05	3.94512e-05	4.23189e-05	5.92715e-05	5.63419e-05	3.17487e-05	3.45759e-05	4.24763e-05	4.13842e-05	4.57666e-05	5.83458e-05	5.24124e-05
169.63	22.064	2.75208e-05	4.06184e-05	3.33429e-05	3.94512e-05	4.23189e-05	5.92715e-05	5.63419e-05	3.17487e-05	3.45759e-05	4.24763e-05	4.13842e-05	4.57666e-05	5.83458e-05	5.24124e-05
171.168	22.0898	2.75208e-05	4.06184e-05	3.33429e-05	3.94512e-05	4.23189e-05	5.92715e-05	5.63419e-05	3.17487e-05	3.45759e-05	4.24763e-05	4.13842e-05	4.57666e-05	5.83458e-05	5.24124e-05
172.672	22.1156	2.75208e-05	4.06184e-05	3.33429e-05	3.94512e-05	4.23189e-05	5.92715e-05	5.63419e-05	3.17487e-05	3.45759e-05	4.24763e-05	4.13842e-05	4.57666e-05	5.83458e-05	5.24124e-05
174.177	22.1414	2.75208e-05	4.06184e-05	3.33429e-05	3.94512e-05	4.23189e-05	5.92715e-05	5.63419e-05	3.17487e-05	3.45759e-05	4.24763e-05	4.13842e-05	4.57666e-05	5.83458e-05	5.24124e-05
175.68	22.1672	2.75208e-05	4.06184e-05	3.33429e-05	3.94512e-05	4.23189e-05	5.92715e-05	5.63419e-05	3.17487e-05	3.45759e-05	4.24763e-05	4.13842e-05	4.57666e-05	5.83458e-05	5.24124e-05
177.244	22.193	2.75208e-05	4.06184e-05	3.33429e-05	3.94512e-05	4.23189e-05	5.92715e-05	5.63419e-05	3.17487e-05	3.45759e-05	4.24763e-05	4.13842e-05	4.57666e-05	5.83458e-05	5.24124e-05
178.778	22.2188	2.75208e-05	4.06184e-05	3.33429e-05	3.94512e-05	4.23189e-05	5.92715e-05	5.63419e-05	3.17487e-05	3.45759e-05	4.24763e-05	4.13842e-05	4.57666e-05	5.83458e-05	5.24124e-05
180.38	22.2446	2.75208e-05	4.06184e-05	3.33429e-05	3.94512e-05	4.23189e-05	5.92715e-05	5.63419e-05	3.17487e-05	3.45759e-05	4.24763e-05	4.13842e-05	4.57666e-05	5.83458e-05	5.24124e-05
182	22.2704	2.75208e-05	4.06184e-05	3.33429e-05	3.94512e-05	4.23189e-05	5.92715e-05	5.63419e-05	3.17487e-05	3.45759e-05	4.24763e-05	4.13842e-05	4.57666e-05	5.83458e-05	5.24124e-05
183.578	22.2962	2.75208e-05	4.06184e-05	3.33429e-05	3.94512e-05	4.23189e-05	5.92715e-05	5.63419e-05	3.17487e-05	3.45759e-05	4.24763e-05	4.13842e-05	4.57666e-05	5.83458e-05	5.24124e-05
185.105	22.322	2.75208e-05	4.06184e-05	3.33429e-05	3.94512e-05	4.23189e-05	5.92715e-05	5.63419e-05	3.17487e-05	3.45759e-05	4.24763e-05	4.13842e-05	4.57666e-05	5.83458e-05	5.24124e-05
186.639	22.3478	2.75208e-05	4.06184e-05	3.33429e-05	3.94512e-05	4.23189e-05	5.92715e-05	5.63419e-05	3.17487e-05	3.45759e-05	4.24763e-05	4.13842e-05	4.57666e-05	5.83458e-05	5.24124e-05
188.128	22.3736	2.75208e-05	4.06184e-05	3.33429e-05	3.94512e-05	4.23189e-05	5.92715e-05	5.63419e-05	3.17487e-05	3.45759e-05	4.24763e-05	4.13842e-05	4.57666e-05	5.83458e-05	5.24124e-05
189.713	22.3994	2.75208e-05	4.06184e-05	3.33429e-05	3.94512e-05	4.23189e-05	5.92715e-05	5.63419e-05	3.17487e-05	3.45759e-05	4.24763e-05	4.13842e-05	4.57666e-05	5.83458e-05	5.24124e-05
191.286	22.4252	2.75208e-05	4.06184e-05	3.33429e-05	3.94512e-05	4.23189e-05	5.92715e-05	5.63419e-05	3.17487e-05	3.45759e-05	4.24763e-05	4.13842e-05	4.57666e-05	5.83458e-05	5.24124e-05
192.812	22.451	2.75208e-05	4.06184e-05	3.33429e-05	3.94512e-05	4.23189e-05	5.92715e-05	5.63419e-05	3.17487e-05	3.45759e-05	4.24763e-05	4.13842e-05	4.57666e-05	5.83458e-05	5.24124e-05
194.383	22.4768	2.75208e-05	4.06184e-05	3.33429e-05	3.94512e-05	4.23189e-05	5.92715e-05	5.63419e-05	3.17487e-05	3.45759e-05	4.24763e-05	4.13842e-05	4.57666e-05	5.83458e-05	5.24124e-05
195.981	22.5026	2.75208e-05	4.06184e-05	3.33429e-05	3.94512e-05	4.23189e-05	5.92715e-05	5.63419e-05	3.17487e-05	3.45759e-05	4.24763e-05	4.13842e-05	4.57666e-05	5.83458e-05	5.24124e-05
197.469	22.5284	2.75208e-05	4.06184e-05	3.33429e-05	3.94512e-05	4.23189e-05	5.92715e-05	5.63419e-05	3.17487e-05	3.45759e-05	4.24763e-05	4.13842e-05	4.57666e-05	5.83458e-05	5.24124e-05
199.014	22.5542	2.75208e-05	4.06184e-05	3.33429e-05	3.94512e-05	4.23189e-05	5.92715e-05	5.63419e-05	3.17487e-05	3.45759e-05	4.24763e-05	4.13842e-05	4.57666e-05	5.83458e-05	5.24124e-05
200.54	22.58	2.75208e-05	4.06184e-05	3.33429e-05	3.94512e-05	4.23189e-05	5.92715e-05	5.63419e-05	3.17487e-05	3.45759e-05	4.24763e-05	4.13842e-05	4.57666e-05	5.83458e-05	5.24124e-05
202.085	22.6058	2.75208e-05	4.06184e-05	3.33429e-05	3.94512e-05	4.23189e-05	5.92715e-05	5.63419e-05	3.17487e-05	3.45759e-05	4.24763e-05	4.13842e-05	4.57666e-05	5.83458e-05	5.24124e-05
203.661	22.6316	2.75208e-05	4.06184e-05	3.33429e-05	3.94512e-05	4.23189e-05	5.92715e-05	5.63419e-05	3.17487e-05	3.45759e-05	4.24763e-05	4.13842e-05	4.57666e-05	5.83458e-05	5.24124e-05
205.211	22.6574	2.75208e-05	4.06184e-05	3.33429e-05	3.94512e-05	4.23189e-05	5.92715e-05	5.63419e-05	3.17487e-05	3.45759e-05	4.24763e-05	4.13842e-05	4.57666e-05	5.83458e-05	5.24124e-05
206.66	22.6832	2.75208e-05	4.06184e-05	3.33429e-05	3.94512e-05	4.23189e-05	5.92715e-05	5.63419e-05	3.17487e-05	3.45759e-05	4.24763e-05	4.13842e-05	4.57666e-05	5.83458e-05	5.24124e-05
208.175	22.709	2.75208e-05	4.06184e-05	3.33429e-05	3.94512e-05	4.23189e-05	5.92715e-05	5.63419e-05	3.17487e-05	3.45759e-05	4.24763e-05	4.13842e-05	4.57666e-05	5.83458e-05	5.24124e-05
209.691	22.7348	2.75208e-05	4.06184e-05	3.33429e-05	3.94512e-05	4.23189e-05	5.92715e-05	5.63419e-05	3.17487e-05	3.45759e-05	4.24763e-05	4.13842e-05	4.57666e-05	5.83458e-05	5.24124e-05
211.269	22.7606	2.75208e-05	4.06184e-05	3.33429e-05	3.94512e-05	4.23189e-05	5.92715e-05	5.63419e-05	3.17487e-05	3.45759e-05	4.24763e-05	4.13842e-05	4.57666e-05	5.83458e-05	5.24124e-05
212.877	22.7864	2.75208e-05	4.06184e-05	3.33429e-05	3.94512e-05	4.23189e-05	5.92715e-05	5.63419e-05	3.17487e-05	3.45759e-05	4.24763e-05	4.13842e-05	4.57666e-05	5.83458e-05	5.24124e-05
214.467	22.8122	2.75208e-05	4.06184e-05	3.33429e-05	3.94512e-05	4.23189e-05	5.92715e-05	5.63419e-05	3.17487e-05	3.45759e-05	4.24763e-05	4.13842e-05	4.57666e-05	5.83458e-05	5.24124e-05
215.974	22.838	2.75208e-05	4.06184e-05	3.33429e-05	3.94512e-05	4.23189e-05	5.92715e-05	5.63419e-05	3.17487e-05	3.45759e-05	4.24763e-05	4.13842e-05	4.57666e-05	5.83458e-05	5.24124e-05
217.527	22.8638	2.75208e-05	4.06184e-05	3.33429e-05	3.94512e-05	4.23189e-05	5.92715e-05	5.63419e-05	3.17487e-05	3.45759e-05	4.24763e-05	4.13842e-05	4.57666e-05	5.83458e-05	5.24124e-05
219.167	22.8896	2.75208e-05	4.06184e-05	3.33429e-05	3.94512e-05	4.23189e-05	5.92715e-05	5.63419e-05	3.17487e-05	3.45759e-05	4.24763e-05	4.13842e-05	4.57666e-05	5.83458e-05	5.24124e-05
220.743	22.9154	2.75208e-05	4.06184e-05	3.33429e-05	3.94512e-05	4.23189e-05	5.92715e-05	5.63419e-05	3.17487e-05	3.45759e-05	4.24763e-05	4.13842e-05	4.57666e-05	5.83458e-05	5.24124e-05
222.235	22.9412	2.75208e-05	4.06184e-05	3.33429e-05	3.94512e-05	4.23189e-05	5.92715e-05	5.63419e-05	3.17487e-05	3.45759e-05	4.24763e-05	4.13842e-05	4.57666e-05	5.83458e-05	5.24124e-05
223.777	22.967	2.75208e-05	4.06184e-05	3.33429e-05	3.94512e-05	4.23189e-05	5.92715e-05	5.63419e-05	3.17487e-05	3.45759e-05	4.24763e-05	4.13842e-05	4.57666e-05	5.83458e-05	5.24124e-05
225.309	22.9928	2.75208e-05	4.06184e-05	3.33429e-05	3.94512e-05	4.23189e-05	5.92715e-05	5.63419e-05	3.17487e-05	3.45759e-05	4.24763e-05	4.13842e-05	4.57666e-05	5.83458e-05	5.24124e-05
226.869	23.0186	2.75209e-05	4.06132e-05	3.33439e-05	3.94488e-05	4.23213e-05	5.92848e-05	5.63524e-05	3.17388e-05	3.45691e-05	4.24579e-05	4.13987e-05	4.57703e-05	5.83608e-05	5.23945e-05
228.444	23.0444	2.75287e-05	4.0457e-05	3.33739e-05	3.93963e-05	4.23681e-05	5.95243e-05	5.6542e-05	3.15825e-05	3.44752e-05	4.22204e-05	4.15853e-05	4.58103e-05	5.85299e-05	5.2222e-05
229.965	23.0702	2.76411e-05	4.05631e-05	3.34864e-05	3.94613e-05	4.23487e-05	5.95223e-05	5.6825e-05	3.14376e-05	3.44822e-05	4.2165e-05	4.17786e-05	4.58009e-05	5.86953e-05	5.21927e-05
231.453	23.096	2.77027e-05	4.05675e-05	3.3512e-05	3.93398e-05	4.23669e-05	5.96402e-05	5.66606e-05	3.12669e-05	3.4637e-05	4.21588e-05	4.18481e-05	4.58991e-05	5.87265e-05	5.19233e-05
232.956	23.1218	2.76576e-05	4.07425e-05	3.34304e-05	3.94437e-05	4.23001e-05	5.96652e-05	5.66498e-05	3.12065e-05	3.46617e-05	4.2038e-05	4.20039e-05	4.6094e-05	5.88788e-05	5.18748e-05
234.466	23.1476	2.76932e-05	4.05438e-05	3.33649e-05	3.9344e-05	4.23904e-05	5.98422e-05	5.69377e-05	3.1294e-05	3.46385e-05	4.20604e-05	4.20205e-05	4.62298e-05	5.89798e-05	5.24013e-05
235.981	23.1734	2.77499e-05	4.04854e-05	3.35338e-05	3.93413e-05	4.2405e-05	5.97564e-05	5.71201e-05	3.14307e-05	3.46678e-05	4.18456e-05	4.20217e-05	4.62932e-05	5.90723e-05	5.24584e-05
237.537	23.1992	2.77339e-05	4.03829e-05	3.36541e-05	3.92065e-05	4.24179e-05	5.98482e-05	5.7213e-05	3.1353e-05	3.4854e-05	4.17744e-05	4.21705e-05	4.65103e-05	5.90793e-05	5.25149e-05
239.116	23.225	2.7723e-05	4.05383e-05	3.36117e-05	3.93139e-05	4.25542e-05	6.00382e-05	5.73019e-05	3.13852e-05	3.49337e-05	4.19979e-05	4.22168e-05	4.65906e-05	5.95441e-05	5.23594e-05
240.767	23.2508	2.77244e-05	4.04338e-05	3.36781e-05	3.93413e-05	4.2763e-05	6.05828e-05	5.74608e-05	3.13581e-05	3.48879e-05	4.22145e-05	4.25908e-05	4.66602e-05	6.00266e-05	5.21842e-05
242.331	23.2766	2.78262e-05	4.04274e-05	3.36827e-05	3.94051e-05	4.29884e-05	6.08901e-05	5.7525e-05	3.12464e-05	3.49541e-05	4.22278e-05	4.25655e-05	4.66285e-05	6.0145e-05	5.22699e-05
243.849	23.3024	2.77898e-05	4.04209e-05	3.38899e-05	3.93843e-05	4.31594e-05	6.08399e-05	5.76615e-05	3.1261e-05	3.50059e-05	4.23983e-05	4.25835e-05	4.67563e-05	6.03464e-05	5.24268e-05
245.404	23.3282	2.80747e-05	4.02855e-05	3.42429e-05	3.94652e-05	4.33349e-05	6.12761e-05	5.77453e-05	3.14242e-05	3.51136e-05	4.21798e-05	4.26417e-05	4.67093e-05	6.03167e-05	5.21843e-05
246.96	23.354	2.81217e-05	4.03738e-05	3.43218e-05	3.94552e-05	4.34246e-05	6.14603e-05	5.79701e-05	3.14715e-05	3.52217e-05	4.21245e-05	4.26834e-05	4.69129e-05	6.03453e-05	5.21286e-05
248.514	23.3798	2.81043e-05	4.03802e-05	3.44113e-05	3.94825e-05	4.35038e-05	6.19313e-05	5.80514e-05	3.13077e-05	3.49942e-05	4.22174e-05	4.25504e-05	4.69329e-05	6.02726e-05	5.18743e-05
250.066	23.4056	2.8081e-05	4.03109e-05	3.43271e-05	3.94204e-05	4.35828e-05	6.21719e-05	5.80981e-05	3.11288e-05	3.46689e-05	4.20846e-05	4.24786e-05	4.70706e-05	6.03267e-05	5.21878e-05
251.578	23.4314	2.81807e-05	4.02073e-05	3.43997e-05	3.94546e-05	4.38646e-05	6.21427e-05	5.79745e-05	3.10109e-05	3.45126e-05	4.1853e-05	4.21883e-05	4.7079e-05	6.03561e-05	5.19984e-05
253.131	23.4572	2.80512e-05	4.03531e-05	3.44352e-05	3.94805e-05	4.42839e-05	6.25297e-05	5.7866e-05	3.10391e-05	3.47539e-05	4.19398e-05	4.23067e-05	4.71133e-05	6.05677e-05	5.1984e-05
254.682	23.483	2.78786e-05	4.05789e-05	3.44912e-05	3.94468e-05	4.44696e-05	6.28117e-05	5.77207e-05	3.0994e-05	3.46417e-05	4.19443e-05	4.22726e-05	4.71224e-05	6.07225e-05	5.19201e-05
256.152	23.5088	2.7862e-05	4.06923e-05	3.45133e-05	3.95776e-05	4.45529e-05	6.31245e-05	5.79821e-05	3.08892e-05	3.47388e-05	4.1954e-05	4.23012e-05	4.71556e-05	6.07567e-05	5.15466e-05
257.689	23.5346	2.78768e-05	4.06381e-05	3.44367e-05	3.96342e-05	4.4622e-05	6.35321e-05	5.75297e-05	3.09534e-05	3.483e-05	4.19104e-05	4.24869e-05	4.72483e-05	6.08681e-05	5.12359e-05
259.262	23.5604	2.7855e-05	4.06441e-05	3.43945e-05	3.97135e-05	4.48809e-05	6.34905e-05	5.73575e-05	3.10809e-05	3.48377e-05	4.18514e-05	4.25604e-05	4.73451e-05	6.11348e-05	5.10131e-05
260.827	23.5862	2.77512e-05	4.08353e-05	3.43923e-05	3.98028e-05	4.50449e-05	6.37234e-05	5.68903e-05	3.11607e-05	3.47139e-05	4.18046e-05	4.25635e-05	4.7618e-05	6.11022e-05	5.11809e-05
262.468	23.612	2.77599e-05	4.08213e-05	3.40364e-05	4.00132e-05	4.54445e-05	6.3913e-05	5.66455e-05	3.11834e-05	3.48068e-05	4.19008e-05	4.25628e-05	4.78107e-05	6.10893e-05	5.16012e-05
264.063	23.6378	2.79161e-05	4.08123e-05	3.39346e-05	4.0207e-05	4.54113e-05	6.40639e-05	5.64689e-05	3.11935e-05	3.48406e-05	4.19603e-05	4.26097e-05	4.77508e-05	6.09622e-05	5.13372e-05
265.6	23.6636	2.79495e-05	4.06915e-05	3.39937e-05	4.04887e-05	4.54615e-05	6.38788e-05	5.65321e-05	3.12325e-05	3.48507e-05	4.20386e-05	4.26418e-05	4.78571e-05	6.08544e-05	5.13559e-05
267.097	23.6894	2.80981e-05	4.07996e-05	3.4148e-05	4.08915e-05	4.56855e-05	6.36165e-05	5.62752e-05	3.12323e-05	3.47819e-05	4.19543e-05	4.27176e-05	4.78733e-05	6.06223e-05	5.08988e-05
268.605	23.7152	2.82534e-05	4.05936e-05	3.42938e-05	4.08716e-05	4.57024e-05	6.41791e-05	5.63314e-05	3.10109e-05	3.47814e-05	4.19664e-05	4.28574e-05	4.79656e-05	6.07184e-05	5.07599e-05
270.163	23.741	2.83353e-05	4.05188e-05	3.45087e-05	4.08901e-05	4.5771e-05	6.44712e-05	5.63419e-05	3.06483e-05	3.48275e-05	4.1957e-05	4.29406e-05	4.80023e-05	6.11113e-05	5.06024e-05
271.723	23.7668	2.83308e-05	4.03291e-05	3.46645e-05	4.08658e-05	4.56045e-05	6.44944e-05	5.62936e-05	3.03754e-05	3.48444e-05	4.1761e-05	4.29502e-05	4.80357e-05	6.14726e-05	5.04225e-05
273.216	23.7926	2.83734e-05	4.02049e-05	3.48619e-05	4.09078e-05	4.58471e-05	6.43614e-05	5.59662e-05	3.03553e-05	3.50814e-05	4.16133e-05	4.30434e-05	4.83607e-05	6.17984e-05	5.03843e-05
274.8	23.8184	2.82313e-05	4.01715e-05	3.50763e-05	4.09634e-05	4.60398e-05	6.46234e-05	5.59802e-05	3.03688e-05	3.51148e-05	4.15823e-05	4.31057e-05	4.85345e-05	6.22477e-05	5.03136e-05
276.327	23.8442	2.80496e-05	4.01644e-05	3.50852e-05	4.1106e-05	4.63286e-05	6.48275e-05	5.57273e-05	3.0202e-05	3.51368e-05	4.168e-05	4.3159e-05	4.8689e-05	6.23259e-05	5.03462e-05
277.888	23.87	2.79104e-05	4.02134e-05	3.51393e-05	4.10662e-05	4.65353e-05	6.47528e-05	5.57326e-05	3.01426e-05	3.51665e-05	4.16398e-05	4.32411e-05	4.86954e-05	6.23179e-05	5.02917e-05
279.493	23.8958	2.8108e-05	4.02511e-05	3.53869e-05	4.11135e-05	4.66342e-05	6.51361e-05	5.55832e-05	3.03147e-05	3.52102e-05	4.16027e-05	4.3117e-05	4.89042e-05	6.23459e-05	5.06627e-05
281.056	23.9216	2.84614e-05	4.03165e-05	3.54287e-05	4.13072e-05	4.67852e-05	6.53711e-05	5.56732e-05	3.02651e-05	3.52597e-05	4.16855e-05	4.31391e-05	4.89935e-05	6.23721e-05	5.05595e-05
282.507	23.9474	2.86614e-05	4.02861e-05	3.5388e-05	4.13672e-05	4.68929e-05	6.56738e-05	5.6426e-05	3.01082e-05	3.53522e-05	4.17705e-05	4.31636e-05	4.88263e-05	6.24851e-05	5.05031e-05
284.03	23.9732	2.8599e-05	3.99328e-05	3.54235e-05	4.14611e-05	4.69691e-05	6.59559e-05	5.6493e-05	2.99435e-05	3.54333e-05	4.1648e-05	4.31936e-05	4.88764e-05	6.25427e-05	5.02924e-05
285.586	23.999	2.83551e-05	3.99551e-05	3.5498e-05	4.13669e-05	4.69557e-05	6.63558e-05	5.66754e-05	3.00505e-05	3.54471e-05	4.1602e-05	4.30891e-05	4.87995e-05	6.25974e-05	5.02546e-05
287.182	24.0248	2.82066e-05	3.99715e-05	3.56521e-05	4.13733e-05	4.68766e-05	6.67774e-05	5.68068e-05	3.00729e-05	3.53949e-05	4.15202e-05	4.29761e-05	4.87324e-05	6.26015e-05	5.03391e-05
288.777	24.0506	2.81329e-05	4.00836e-05	3.58658e-05	4.14659e-05	4.70528e-05	6.68432e-05	5.64926e-05	3.01054e-05	3.53213e-05	4.13857e-05	4.28684e-05	4.89159e-05	6.29026e-05	5.05601e-05
290.332	24.0764	2.8003e-05	4.02601e-05	3.60319e-05	4.14739e-05	4.72028e-05	6.68057e-05	5.63109e-05	2.99769e-05	3.53307e-05	4.1571e-05	4.2844e-05	4.9012e-05	6.32046e-05	5.05325e-05
291.792	24.1022	2.79192e-05	4.02098e-05	3.62292e-05	4.1391e-05	4.75091e-05	6.70742e-05	5.63144e-05	2.97846e-05	3.53604e-05	4.159e-05	4.29884e-05	4.90777e-05	6.34854e-05	5.05829e-05
293.32	24.128	2.78672e-05	4.01003e-05	3.66636e-05	4.1234e-05	4.77522e-05	6.75248e-05	5.64876e-05	2.94369e-05	3.53235e-05	4.15224e-05	4.30978e-05	4.90686e-05	6.37029e-05	5.05897e-05
294.858	24.1538	2.80305e-05	4.01248e-05	3.68146e-05	4.13437e-05	4.78814e-05	6.77219e-05	5.62847e-05	2.91148e-05	3.53769e-05	4.14783e-05	4.31412e-05	4.90025e-05	6.40336e-05	5.08697e-05
296.438	24.1796	2.82603e-05	4.01497e-05	3.68809e-05	4.15068e-05	4.78853e-05	6.78168e-05	5.61252e-05	2.90649e-05	3.54129e-05	4.14407e-05	4.31543e-05	4.90352e-05	6.41499e-05	5.09527e-05
298.042	24.2054	2.83348e-05	3.99814e-05	3.71186e-05	4.15786e-05	4.77833e-05	6.77929e-05	5.59379e-05	2.88946e-05	3.52453e-05	4.16045e-05	4.33541e-05	4.91459e-05	6.41574e-05	5.12966e-05
299.651	24.2312	2.84071e-05	3.99677e-05	3.73407e-05	4.15272e-05	4.78348e-05	6.78948e-05	5.56898e-05	2.87896e-05	3.52366e-05	4.15594e-05	4.32725e-05	4.90754e-05	6.43985e-05	5.13916e-05
301.176	24.257	2.83084e-05	3.97686e-05	3.7427e-05	4.15754e-05	4.76976e-05	6.84369e-05	5.57188e-05	2.86519e-05	3.52405e-05	4.14496e-05	4.32215e-05	4.91203e-05	6.48087e-05	5.16483e-05
302.722	24.2828	2.82288e-05	3.97518e-05	3.74861e-05	4.16671e-05	4.79081e-05	6.87264e-05	5.58195e-05	2.84824e-05	3.5279e-05	4.14699e-05	4.31841e-05	4.92126e-05	6.49209e-05	5.1773e-05
304.204	24.3086	2.8186e-05	3.95384e-05	3.74214e-05	4.15677e-05	4.81831e-05	6.88273e-05	5.54836e-05	2.83616e-05	3.52235e-05	4.15481e-05	4.32156e-05	4.92644e-05	6.5099e-05	5.18758e-05
305.763	24.3344	2.82781e-05	3.94055e-05	3.74085e-05	4.1631e-05	4.82755e-05	6.87745e-05	5.48237e-05	2.83566e-05	3.51473e-05	4.13964e-05	4.3273e-05	4.91828e-05	6.50886e-05	5.1806e-05
307.301	24.3602	2.82929e-05	3.94134e-05	3.74245e-05	4.17761e-05	4.82668e-05	6.87259e-05	5.45898e-05	2.83603e-05	3.51321e-05	4.13818e-05	4.33519e-05	4.9221e-05	6.50371e-05	5.17477e-05
308.849	24.386	2.8299e-05	3.93316e-05	3.75118e-05	4.18882e-05	4.82919e-05	6.89824e-05	5.47806e-05	2.84361e-05	3.49319e-05	4.13706e-05	4.33867e-05	4.93768e-05	6.51135e-05	5.14378e-05
310.379	24.4118	2.8288e-05	3.89642e-05	3.75668e-05	4.17667e-05	4.84986e-05	6.91922e-05	5.49479e-05	2.84037e-05	3.48777e-05	4.1321e-05	4.33468e-05	4.933e-05	6.51382e-05	5.1478e-05
311.9	24.4376	2.82138e-05	3.87675e-05	3.77383e-05	4.17972e-05	4.85982e-05	6.93472e-05	5.47504e-05	2.8291e-05	3.49309e-05	4.13572e-05	4.33078e-05	4.93174e-05	6.54478e-05	5.15641e-05
313.444	24.4634	2.82219e-05	3.86326e-05	3.7861e-05	4.19628e-05	4.86329e-05	6.94134e-05	5.48537e-05	2.82391e-05	3.4925e-05	4.13312e-05	4.3281e-05	4.9537e-05	6.57844e-05	5.12507e-05
314.979	24.4892	2.82146e-05	3.86052e-05	3.80919e-05	4.20564e-05	4.88076e-05	6.95055e-05	5.47253e-05	2.82759e-05	3.46588e-05	4.11381e-05	4.33313e-05	4.96984e-05	6.58848e-05	5.13439e-05
316.601	24.515	2.81359e-05	3.8605e-05	3.84257e-05	4.21336e-05	4.91206e-05	6.96689e-05	5.47548e-05	2.82062e-05	3.45227e-05	4.10938e-05	4.35308e-05	4.97024e-05	6.61791e-05	5.15129e-05
318.186	24.5408	2.81272e-05	3.85089e-05	3.85228e-05	4.21821e-05	4.929e-05	6.98236e-05	5.48267e-05	2.82375e-05	3.44062e-05	4.10993e-05	4.35764e-05	4.98393e-05	6.64626e-05	5.17433e-05
319.689	24.5666	2.77968e-05	3.84255e-05	3.84048e-05	4.21445e-05	4.95367e-05	6.99536e-05	5.45016e-05	2.82967e-05	3.4319e-05	4.11399e-05	4.36382e-05	5.01656e-05	6.67158e-05	5.2229e-05
321.162	24.5924	2.75772e-05	3.85014e-05	3.85126e-05	4.20534e-05	4.98265e-05	6.9986e-05	5.40381e-05	2.83022e-05	3.42802e-05	4.12183e-05	4.37666e-05	5.03403e-05	6.69459e-05	5.22677e-05
322.756	24.6182	2.76165e-05	3.83764e-05	3.85824e-05	4.20408e-05	5.00135e-05	7.02313e-05	5.35608e-05	2.84153e-05	3.4271e-05	4.11428e-05	4.3826e-05	5.04974e-05	6.72488e-05	5.22858e-05
324.343	24.644	2.77924e-05	3.81769e-05	3.862e-05	4.21684e-05	5.02669e-05	7.03627e-05	5.32164e-05	2.84953e-05	3.4339e-05	4.10971e-05	4.38668e-05	5.06271e-05	6.72678e-05	5.22606e-05
325.907	24.6698	2.79505e-05	3.80195e-05	3.87714e-05	4.22981e-05	5.03815e-05	7.02142e-05	5.30401e-05	2.84679e-05	3.43437e-05	4.10302e-05	4.38921e-05	5.06844e-05	6.74721e-05	5.22046e-05
327.427	24.6956	2.80988e-05	3.79027e-05	3.89752e-05	4.25007e-05	5.04228e-05	7.01347e-05	5.29143e-05	2.84262e-05	3.42689e-05	4.10105e-05	4.39859e-05	5.07842e-05	6.77052e-05	5.22811e-05
329.016	24.7214	2.79889e-05	3.78864e-05	3.91113e-05	4.26983e-05	5.06082e-05	7.01392e-05	5.28432e-05	2.83678e-05	3.4327e-05	4.1092e-05	4.41615e-05	5.09674e-05	6.79321e-05	5.2286e-05
330.546	24.7472	2.78668e-05	3.786e-05	3.91345e-05	4.26344e-05	5.06759e-05	7.02402e-05	5.26398e-05	2.82703e-05	3.44133e-05	4.10741e-05	4.44071e-05	5.10363e-05	6.80491e-05	5.21916e-05
332.103	24.773	2.78027e-05	3.77566e-05	3.92989e-05	4.26206e-05	5.06662e-05	7.04685e-05	5.2608e-05	2.83326e-05	3.4474e-05	4.09712e-05	4.43891e-05	5.11536e-05	6.81457e-05	5.21966e-05
333.61	24.7988	2.79237e-05	3.762e-05	3.95944e-05	4.25758e-05	5.06877e-05	7.06437e-05	5.27137e-05	2.84726e-05	3.44564e-05	4.08181e-05	4.42113e-05	5.12425e-05	6.83239e-05	5.20654e-05
335.17	24.8246	2.79764e-05	3.7453e-05	3.9772e-05	4.24627e-05	5.08982e-05	7.07979e-05	5.27428e-05	2.84659e-05	3.44439e-05	4.07122e-05	4.41853e-05	5.12731e-05	6.87634e-05	5.2152e-05
336.711	24.8504	2.80377e-05	3.73864e-05	3.99604e-05	4.26044e-05	5.10654e-05	7.08018e-05	5.23626e-05	2.81512e-05	3.4603e-05	4.05436e-05	4.41973e-05	5.12645e-05	6.89424e-05	5.23896e-05
338.268	24.8762	2.8052e-05	3.7425e-05	4.00485e-05	4.26695e-05	5.14297e-05	7.09563e-05	5.2131e-05	2.80642e-05	3.45443e-05	4.03852e-05	4.42396e-05	5.13611e-05	6.88057e-05	5.26766e-05
339.798	24.902	2.8166e-05	3.74466e-05	4.02792e-05	4.26687e-05	5.15826e-05	7.10336e-05	5.18801e-05	2.8134e-05	3.43454e-05	4.02853e-05	4.42668e-05	5.14765e-05	6.89523e-05	5.29738e-05
341.363	24.9278	2.81708e-05	3.72007e-05	4.05124e-05	4.27977e-05	5.15797e-05	7.09495e-05	5.15357e-05	2.80761e-05	3.40825e-05	4.03159e-05	4.43783e-05	5.14771e-05	6.90637e-05	5.27312e-05
342.928	24.9536	2.80582e-05	3.71059e-05	4.05457e-05	4.2804e-05	5.15987e-05	7.09154e-05	5.1554e-05	2.80306e-05	3.3949e-05	4.03089e-05	4.44731e-05	5.15661e-05	6.89187e-05	5.21917e-05
344.478	24.9794	2.79823e-05	3.71631e-05	4.05435e-05	4.26631e-05	5.1937e-05	7.1035e-05	5.17208e-05	2.79468e-05	3.40144e-05	4.03256e-05	4.44219e-05	5.1474e-05	6.86835e-05	5.17497e-05
345.952	25.0052	2.79528e-05	3.72362e-05	4.06794e-05	4.27259e-05	5.2164e-05	7.12715e-05	5.14099e-05	2.81331e-05	3.40345e-05	4.03787e-05	4.436e-05	5.15485e-05	6.89813e-05	5.14103e-05
347.49	25.031	2.79992e-05	3.71725e-05	4.08029e-05	4.26717e-05	5.21086e-05	7.1283e-05	5.12425e-05	2.8067e-05	3.40188e-05	4.0558e-05	4.44232e-05	5.18643e-05	6.95591e-05	5.17464e-05
349.046	25.0568	2.80853e-05	3.72383e-05	4.0931e-05	4.27818e-05	5.21122e-05	7.1273e-05	5.11958e-05	2.79843e-05	3.40412e-05	4.06006e-05	4.45127e-05	5.20862e-05	7.01558e-05	5.183e-05
350.602	25.0826	2.81161e-05	3.71609e-05	4.10905e-05	4.30167e-05	5.2226e-05	7.14029e-05	5.10699e-05	2.79535e-05	3.41141e-05	4.06421e-05	4.47642e-05	5.22135e-05	7.01395e-05	5.15605e-05
352.11	25.1084	2.81235e-05	3.71304e-05	4.1399e-05	4.31309e-05	5.25875e-05	7.13829e-05	5.125e-05	2.78368e-05	3.40872e-05	4.06288e-05	4.50154e-05	5.22564e-05	7.02057e-05	5.13968e-05
353.69	25.1342	2.8247e-05	3.71339e-05	4.1464e-05	4.3278e-05	5.29426e-05	7.13508e-05	5.15491e-05	2.76904e-05	3.40687e-05	4.07685e-05	4.50076e-05	5.21862e-05	7.03222e-05	5.14582e-05
355.252	25.16	2.81681e-05	3.72835e-05	4.15187e-05	4.34482e-05	5.32373e-05	7.13954e-05	5.16456e-05	2.78465e-05	3.42907e-05	4.12021e-05	4.50676e-05	5.21141e-05	7.05667e-05	5.17701e-05
356.825	25.1858	2.80218e-05	3.72591e-05	4.18045e-05	4.36276e-05	5.33427e-05	7.13698e-05	5.17174e-05	2.82041e-05	3.44799e-05	4.15699e-05	4.49676e-05	5.18931e-05	7.0507e-05	5.17609e-05
358.359	25.2116	2.81855e-05	3.72273e-05	4.18216e-05	4.37372e-05	5.35215e-05	7.15925e-05	5.15658e-05	2.81401e-05	3.44071e-05	4.1665e-05	4.48526e-05	5.20263e-05	7.09518e-05	5.15671e-05
359.922	25.2374	2.82173e-05	3.73141e-05	4.17823e-05	4.3954e-05	5.3961e-05	7.18906e-05	5.15092e-05	2.79625e-05	3.44763e-05	4.15636e-05	4.4707e-05	5.22926e-05	7.11791e-05	5.11988e-05
361.433	25.2632	2.81607e-05	3.72574e-05	4.16675e-05	4.39893e-05	5.42316e-05	7.18379e-05	5.1177e-05	2.79062e-05	3.42592e-05	4.16006e-05	4.46677e-05	5.25192e-05	7.11041e-05	5.11805e-05
363.021	25.289	2.83041e-05	3.71143e-05	4.16801e-05	4.40906e-05	5.44503e-05	7.19511e-05	5.11589e-05	2.78139e-05	3.41534e-05	4.16418e-05	4.46065e-05	5.28654e-05	7.10952e-05	5.11518e-05
364.55	25.3148	2.84635e-05	3.70445e-05	4.19331e-05	4.4289e-05	5.47722e-05	7.20329e-05	5.11431e-05	2.79225e-05	3.42481e-05	4.16972e-05	4.48773e-05	5.32942e-05	7.08146e-05	5.07007e-05
366.097	25.3406	2.86907e-05	3.6884e-05	4.23438e-05	4.44904e-05	5.50171e-05	7.18767e-05	5.08661e-05	2.7857e-05	3.42539e-05	4.15407e-05	4.51281e-05	5.36934e-05	7.07602e-05	5.08778e-05
367.606	25.3664	2.86198e-05	3.69096e-05	4.22971e-05	4.48782e-05	5.52116e-05	7.20092e-05	5.10448e-05	2.77619e-05	3.41291e-05	4.15076e-05	4.52413e-05	5.38764e-05	7.07732e-05	5.10079e-05
369.174	25.3922	2.84029e-05	3.70177e-05	4.25131e-05	4.50499e-05	5.54992e-05	7.19072e-05	5.0977e-05	2.77179e-05	3.42007e-05	4.16798e-05	4.54518e-05	5.38978e-05	7.09725e-05	5.08563e-05
370.71	25.418	2.82915e-05	3.68202e-05	4.25403e-05	4.52111e-05	5.57415e-05	7.17895e-05	5.11845e-05	2.75244e-05	3.42785e-05	4.16549e-05	4.56024e-05	5.38556e-05	7.15088e-05	5.07274e-05
372.278	25.4438	2.82758e-05	3.67632e-05	4.2663e-05	4.54575e-05	5.59336e-05	7.21226e-05	5.15051e-05	2.75573e-05	3.42048e-05	4.17043e-05	4.56672e-05	5.40152e-05	7.19574e-05	5.08275e-05
373.821	25.4696	2.83674e-05	3.69031e-05	4.25811e-05	4.54862e-05	5.60959e-05	7.22355e-05	5.13611e-05	2.77451e-05	3.42394e-05	4.16124e-05	4.57909e-05	5.41933e-05	7.20446e-05	5.07733e-05
375.391	25.4954	2.83217e-05	3.68618e-05	4.28362e-05	4.56948e-05	5.6222e-05	7.24981e-05	5.14906e-05	2.77767e-05	3.42219e-05	4.15691e-05	4.57448e-05	5.45274e-05	7.19548e-05	5.06397e-05
376.93	25.5212	2.80296e-05	3.67644e-05	4.30869e-05	4.57606e-05	5.66104e-05	7.25669e-05	5.1395e-05	2.77481e-05	3.41697e-05	4.13436e-05	4.57953e-05	5.47932e-05	7.19306e-05	5.05806e-05
378.483	25.547	2.79074e-05	3.66212e-05	4.31713e-05	4.57145e-05	5.67734e-05	7.25823e-05	5.13663e-05	2.78759e-05	3.38026e-05	4.15325e-05	4.59219e-05	5.4964e-05	7.19421e-05	5.10343e-05
380.066	25.5728	2.79668e-05	3.64993e-05	4.32675e-05	4.58718e-05	5.69312e-05	7.24754e-05	5.13513e-05	2.78757e-05	3.37555e-05	4.15773e-05	4.59842e-05	5.5204e-05	7.20703e-05	5.14599e-05
381.64	25.5986	2.80396e-05	3.65044e-05	4.33833e-05	4.61837e-05	5.72384e-05	7.26371e-05	5.16561e-05	2.79128e-05	3.37249e-05	4.14981e-05	4.60381e-05	5.55584e-05	7.23279e-05	5.16239e-05
383.181	25.6244	2.81198e-05	3.65415e-05	4.34497e-05	4.62427e-05	5.75913e-05	7.27882e-05	5.15209e-05	2.78575e-05	3.37064e-05	4.13402e-05	4.6053e-05	5.58048e-05	7.25115e-05	5.16876e-05
384.697	25.6502	2.80071e-05	3.66396e-05	4.35237e-05	4.63212e-05	5.79448e-05	7.29982e-05	5.15913e-05	2.77081e-05	3.38132e-05	4.14085e-05	4.60727e-05	5.5877e-05	7.27218e-05	5.1924e-05
386.264	25.676	2.78852e-05	3.66674e-05	4.37608e-05	4.67227e-05	5.82548e-05	7.33281e-05	5.19881e-05	2.7488e-05	3.39214e-05	4.14975e-05	4.62133e-05	5.59462e-05	7.29091e-05	5.19814e-05
387.817	25.7018	2.77559e-05	3.6456e-05	4.39925e-05	4.70305e-05	5.86636e-05	7.33683e-05	5.24811e-05	2.72522e-05	3.38146e-05	4.15329e-05	4.62589e-05	5.62543e-05	7.28328e-05	5.22175e-05
389.303	25.7276	2.76712e-05	3.64013e-05	4.43966e-05	4.73426e-05	5.90561e-05	7.36073e-05	5.26586e-05	2.72122e-05	3.3754e-05	4.15422e-05	4.63614e-05	5.64554e-05	7.26256e-05	5.25205e-05
390.757	25.7534	2.74595e-05	3.62655e-05	4.46921e-05	4.75203e-05	5.92275e-05	7.36383e-05	5.28243e-05	2.70536e-05	3.36189e-05	4.17063e-05	4.64458e-05	5.64556e-05	7.27754e-05	5.268e-05
392.33	25.7792	2.73489e-05	3.62308e-05	4.4759e-05	4.77302e-05	5.95295e-05	7.36287e-05	5.28566e-05	2.68293e-05	3.34448e-05	4.18148e-05	4.63818e-05	5.659e-05	7.29001e-05	5.24123e-05
393.878	25.805	2.72845e-05	3.62455e-05	4.48757e-05	4.79502e-05	5.97379e-05	7.35463e-05	5.27864e-05	2.67113e-05	3.3129e-05	4.20014e-05	4.62989e-05	5.68831e-05	7.30066e-05	5.22866e-05
395.481	25.8308	2.72566e-05	3.61578e-05	4.50315e-05	4.7975e-05	5.98902e-05	7.34179e-05	5.32152e-05	2.67604e-05	3.3102e-05	4.21852e-05	4.6365e-05	5.72594e-05	7.32505e-05	5.23277e-05
397.069	25.8566	2.72803e-05	3.61267e-05	4.51834e-05	4.81289e-05	6.01247e-05	7.34279e-05	5.3323e-05	2.66233e-05	3.3236e-05	4.21738e-05	4.62823e-05	5.74655e-05	7.33744e-05	5.26587e-05
398.652	25.8824	2.7094e-05	3.61637e-05	4.53744e-05	4.83009e-05	6.04196e-05	7.3403e-05	5.3104e-05	2.65459e-05	3.32619e-05	4.22248e-05	4.62392e-05	5.75129e-05	7.33098e-05	5.28744e-05
400.194	25.9082	2.69282e-05	3.60362e-05	4.54946e-05	4.84071e-05	6.09151e-05	7.33208e-05	5.34107e-05	2.64266e-05	3.3483e-05	4.25314e-05	4.63425e-05	5.7619e-05	7.33473e-05	5.28542e-05
401.794	25.934	2.68341e-05	3.58648e-05	4.55767e-05	4.83774e-05	6.12421e-05	7.30691e-05	5.3544e-05	2.64495e-05	3.36104e-05	4.27366e-05	4.64862e-05	5.79349e-05	7.34029e-05	5.3021e-05
403.333	25.9598	2.69554e-05	3.58531e-05	4.58446e-05	4.84491e-05	6.14812e-05	7.31125e-05	5.37168e-05	2.6516e-05	3.35238e-05	4.28697e-05	4.6595e-05	5.82547e-05	7.35043e-05	5.28504e-05
404.853	25.9856	2.69851e-05	3.58439e-05	4.58352e-05	4.8633e-05	6.17149e-05	7.31142e-05	5.39309e-05	2.65029e-05	3.33386e-05	4.30921e-05	4.66036e-05	5.85384e-05	7.36365e-05	5.29079e-05
406.338	26.0114	2.71009e-05	3.58116e-05	4.60237e-05	4.88236e-05	6.21168e-05	7.30022e-05	5.4047e-05	2.64718e-05	3.32995e-05	4.30324e-05	4.65096e-05	5.87891e-05	7.3748e-05	5.29767e-05
407.86	26.0372	2.69689e-05	3.58345e-05	4.6447e-05	4.87486e-05	6.24578e-05	7.26945e-05	5.39955e-05	2.64914e-05	3.32978e-05	4.28953e-05	4.65667e-05	5.91108e-05	7.39571e-05	5.28616e-05
409.346	26.063	2.70709e-05	3.60186e-05	4.67369e-05	4.88905e-05	6.27912e-05	7.2424e-05	5.3941e-05	2.64365e-05	3.29991e-05	4.28117e-05	4.65672e-05	5.92852e-05	7.39314e-05	5.26794e-05
410.938	26.0888	2.67433e-05	3.60237e-05	4.68319e-05	4.90464e-05	6.30828e-05	7.20524e-05	5.39056e-05	2.63399e-05	3.28077e-05	4.28611e-05	4.6562e-05	5.93969e-05	7.38944e-05	5.24166e-05
412.531	26.1146	2.65483e-05	3.61012e-05	4.68942e-05	4.92134e-05	6.33783e-05	7.18556e-05	5.37568e-05	2.62363e-05	3.26766e-05	4.31452e-05	4.65103e-05	5.94688e-05	7.39376e-05	5.22658e-05
414.096	26.1404	2.6266e-05	3.61587e-05	4.70779e-05	4.9392e-05	6.37396e-05	7.19868e-05	5.33127e-05	2.60728e-05	3.27248e-05	4.34184e-05	4.6478e-05	5.96919e-05	7.4067e-05	5.19794e-05
415.598	26.1662	2.60237e-05	3.63107e-05	4.73409e-05	4.9494e-05	6.38879e-05	7.21079e-05	5.31019e-05	2.59207e-05	3.28931e-05	4.36225e-05	4.64622e-05	5.97706e-05	7.41735e-05	5.15179e-05
417.198	26.192	2.582e-05	3.63764e-05	4.74438e-05	4.9617e-05	6.4169e-05	7.22936e-05	5.29121e-05	2.57922e-05	3.28818e-05	4.37808e-05	4.64504e-05	5.98938e-05	7.45344e-05	5.15772e-05
418.77	26.2178	2.57976e-05	3.66372e-05	4.76061e-05	5.00681e-05	6.43115e-05	7.25525e-05	5.30324e-05	2.55445e-05	3.28066e-05	4.39489e-05	4.63195e-05	6.01104e-05	7.48029e-05	5.20901e-05
420.304	26.2436	2.59227e-05	3.6553e-05	4.77615e-05	5.02513e-05	6.45276e-05	7.27373e-05	5.31403e-05	2.54842e-05	3.25404e-05	4.43374e-05	4.63431e-05	6.0361e-05	7.48293e-05	5.22752e-05
421.825	26.2693	2.59764e-05	3.63235e-05	4.80116e-05	5.05259e-05	6.49465e-05	7.30085e-05	5.3241e-05	2.54623e-05	3.25154e-05	4.46452e-05	4.649e-05	6.05512e-05	7.4846e-05	5.23293e-05
423.415	26.2951	2.56363e-05	3.61171e-05	4.82051e-05	5.08577e-05	6.53657e-05	7.32374e-05	5.33382e-05	2.53296e-05	3.23605e-05	4.47754e-05	4.66506e-05	6.09271e-05	7.50961e-05	5.23405e-05
425.007	26.3209	2.54824e-05	3.61148e-05	4.84846e-05	5.10191e-05	6.57308e-05	7.3397e-05	5.33074e-05	2.51761e-05	3.22744e-05	4.48598e-05	4.67089e-05	6.12903e-05	7.55304e-05	5.21711e-05
426.511	26.3467	2.54645e-05	3.59924e-05	4.86582e-05	5.11697e-05	6.58904e-05	7.33317e-05	5.33871e-05	2.51788e-05	3.19158e-05	4.504e-05	4.67922e-05	6.17379e-05	7.58776e-05	5.18535e-05
427.993	26.3725	2.54676e-05	3.60177e-05	4.88747e-05	5.12732e-05	6.59852e-05	7.33514e-05	5.38722e-05	2.50305e-05	3.18365e-05	4.51003e-05	4.69273e-05	6.20556e-05	7.59948e-05	5.16973e-05
429.464	26.3983	2.52924e-05	3.5917e-05	4.92475e-05	5.13108e-05	6.61132e-05	7.34701e-05	5.34705e-05	2.50159e-05	3.18189e-05	4.5358e-05	4.71498e-05	6.21793e-05	7.59025e-05	5.17426e-05
431.04	26.4241	2.52051e-05	3.57829e-05	4.9389e-05	5.14728e-05	6.63844e-05	7.34736e-05	5.3761e-05	2.49491e-05	3.18401e-05	4.53906e-05	4.7325e-05	6.2142e-05	7.59643e-05	5.17653e-05
432.636	26.4499	2.50088e-05	3.5703e-05	4.93653e-05	5.15633e-05	6.66432e-05	7.35983e-05	5.34039e-05	2.46995e-05	3.18688e-05	4.54034e-05	4.73751e-05	6.22662e-05	7.57796e-05	5.16069e-05
434.196	26.4757	2.49267e-05	3.54889e-05	4.95357e-05	5.16271e-05	6.69332e-05	7.33868e-05	5.33487e-05	2.44228e-05	3.17047e-05	4.54564e-05	4.75193e-05	6.23164e-05	7.56218e-05	5.17375e-05
435.793	26.5015	2.47866e-05	3.53852e-05	4.95453e-05	5.17764e-05	6.73048e-05	7.34224e-05	5.35751e-05	2.43034e-05	3.16139e-05	4.5612e-05	4.76239e-05	6.24452e-05	7.55808e-05	5.17299e-05
437.38	26.5273	2.46942e-05	3.52448e-05	4.96534e-05	5.18343e-05	6.77268e-05	7.32254e-05	5.37087e-05	2.43238e-05	3.15528e-05	4.54956e-05	4.76955e-05	6.26647e-05	7.54031e-05	5.18872e-05
438.934	26.5531	2.46965e-05	3.52181e-05	4.97805e-05	5.19175e-05	6.80344e-05	7.29722e-05	5.37289e-05	2.44297e-05	3.14686e-05	4.5706e-05	4.78291e-05	6.28734e-05	7.50623e-05	5.20376e-05
440.439	26.5789	2.46413e-05	3.53104e-05	4.98658e-05	5.1988e-05	6.82189e-05	7.31985e-05	5.42507e-05	2.44468e-05	3.1445e-05	4.59154e-05	4.77812e-05	6.31406e-05	7.51582e-05	5.20161e-05
442.012	26.6047	2.44551e-05	3.5013e-05	5.00814e-05	5.21085e-05	6.86031e-05	7.30343e-05	5.4581e-05	2.44144e-05	3.15129e-05	4.59675e-05	4.7721e-05	6.33883e-05	7.51699e-05	5.16733e-05
443.549	26.6305	2.43646e-05	3.48195e-05	5.01264e-05	5.22271e-05	6.88949e-05	7.30089e-05	5.43102e-05	2.42721e-05	3.16462e-05	4.57411e-05	4.77541e-05	6.35601e-05	7.5372e-05	5.16384e-05
445.109	26.6563	2.43258e-05	3.45695e-05	5.01956e-05	5.25171e-05	6.92282e-05	7.30417e-05	5.44504e-05	2.41888e-05	3.177e-05	4.56799e-05	4.77518e-05	6.38544e-05	7.53417e-05	5.12698e-05
446.634	26.6821	2.44661e-05	3.45333e-05	5.03075e-05	5.2671e-05	6.94656e-05	7.2899e-05	5.45668e-05	2.41059e-05	3.1662e-05	4.58816e-05	4.77877e-05	6.41092e-05	7.53689e-05	5.11656e-05
448.175	26.7079	2.44145e-05	3.44955e-05	5.06103e-05	5.28513e-05	6.98932e-05	7.24638e-05	5.40046e-05	2.40098e-05	3.1576e-05	4.59216e-05	4.7749e-05	6.43597e-05	7.54108e-05	5.07461e-05
449.695	26.7337	2.43257e-05	3.44193e-05	5.09043e-05	5.33187e-05	7.02067e-05	7.22077e-05	5.41273e-05	2.38016e-05	3.15841e-05	4.59341e-05	4.76592e-05	6.45972e-05	7.53655e-05	5.05334e-05
451.235	26.7595	2.42628e-05	3.43466e-05	5.11006e-05	5.3531e-05	7.05803e-05	7.19866e-05	5.465e-05	2.38059e-05	3.17019e-05	4.60238e-05	4.7775e-05	6.48083e-05	7.54345e-05	5.01646e-05
452.709	26.7853	2.44938e-05	3.4335e-05	5.09965e-05	5.35047e-05	7.10243e-05	7.16262e-05	5.4048e-05	2.38162e-05	3.18336e-05	4.60606e-05	4.78642e-05	6.50306e-05	7.5086e-05	5.05899e-05
454.268	26.8111	2.46541e-05	3.44314e-05	5.09291e-05	5.3651e-05	7.14947e-05	7.14357e-05	5.40567e-05	2.37506e-05	3.19271e-05	4.61431e-05	4.81313e-05	6.53145e-05	7.48199e-05	5.08448e-05
455.817	26.8369	2.46422e-05	3.44401e-05	5.0723e-05	5.36781e-05	7.18078e-05	7.11287e-05	5.44845e-05	2.33843e-05	3.19967e-05	4.60099e-05	4.84269e-05	6.54607e-05	7.49463e-05	5.08513e-05
457.409	26.8627	2.47536e-05	3.44398e-05	5.09348e-05	5.39729e-05	7.18317e-05	7.09388e-05	5.47895e-05	2.32754e-05	3.1822e-05	4.59375e-05	4.85535e-05	6.57398e-05	7.50586e-05	5.0419e-05
458.972	26.8885	2.45719e-05	3.45898e-05	5.1072e-05	5.42385e-05	7.2036e-05	7.08593e-05	5.46714e-05	2.34743e-05	3.18742e-05	4.60485e-05	4.84357e-05	6.61223e-05	7.51162e-05	5.00531e-05
460.565	26.9143	2.46817e-05	3.48122e-05	5.12815e-05	5.43515e-05	7.22144e-05	7.04202e-05	5.41886e-05	2.3541e-05	3.20542e-05	4.60563e-05	4.85547e-05	6.64359e-05	7.52012e-05	4.99312e-05
462.112	26.9401	2.46071e-05	3.4854e-05	5.1404e-05	5.43336e-05	7.25568e-05	7.02495e-05	5.3734e-05	2.35987e-05	3.22147e-05	4.61309e-05	4.88489e-05	6.6576e-05	7.51647e-05	4.93724e-05
463.694	26.9659	2.46016e-05	3.49012e-05	5.14756e-05	5.43052e-05	7.2574e-05	7.02639e-05	5.38506e-05	2.36112e-05	3.22852e-05	4.61753e-05	4.90961e-05	6.67811e-05	7.48574e-05	4.91493e-05
465.168	26.9917	2.44046e-05	3.48479e-05	5.1618e-05	5.44496e-05	7.24898e-05	7.02907e-05	5.36543e-05	2.35333e-05	3.22397e-05	4.62082e-05	4.9269e-05	6.68827e-05	7.4571e-05	4.9068e-05
466.681	27.0175	2.42749e-05	3.48263e-05	5.17392e-05	5.44273e-05	7.25119e-05	7.025e-05	5.34779e-05	2.34638e-05	3.20175e-05	4.60378e-05	4.92053e-05	6.68446e-05	7.44277e-05	4.85955e-05
468.176	27.0433	2.42108e-05	3.47302e-05	5.16106e-05	5.45137e-05	7.25066e-05	7.01789e-05	5.33411e-05	2.33712e-05	3.18953e-05	4.60187e-05	4.93418e-05	6.71489e-05	7.42828e-05	4.8214e-05
469.695	27.0691	2.41635e-05	3.45653e-05	5.14118e-05	5.46798e-05	7.26238e-05	6.96841e-05	5.30331e-05	2.33091e-05	3.17829e-05	4.59734e-05	4.94622e-05	6.72114e-05	7.42382e-05	4.82643e-05
471.316	27.0949	2.42001e-05	3.4351e-05	5.13775e-05	5.49524e-05	7.28462e-05	6.96299e-05	5.24819e-05	2.29835e-05	3.1778e-05	4.58927e-05	4.96105e-05	6.72401e-05	7.44203e-05	4.82303e-05
472.949	27.1207	2.40966e-05	3.42729e-05	5.13851e-05	5.51772e-05	7.29862e-05	6.91325e-05	5.25062e-05	2.29406e-05	3.16481e-05	4.61417e-05	4.97693e-05	6.75182e-05	7.43697e-05	4.81047e-05
474.456	27.1465	2.37374e-05	3.41716e-05	5.12987e-05	5.54127e-05	7.31695e-05	6.90604e-05	5.29281e-05	2.26925e-05	3.14243e-05	4.62254e-05	4.99304e-05	6.76151e-05	7.42109e-05	4.83304e-05
475.98	27.1723	2.36972e-05	3.40885e-05	5.13075e-05	5.56088e-05	7.35955e-05	6.9464e-05	5.31108e-05	2.24597e-05	3.1199e-05	4.62156e-05	4.99439e-05	6.77114e-05	7.40447e-05	4.85966e-05
477.521	27.1981	2.36817e-05	3.40804e-05	5.14058e-05	5.58017e-05	7.38619e-05	6.94798e-05	5.2773e-05	2.22636e-05	3.11295e-05	4.62705e-05	5.00725e-05	6.78744e-05	7.38844e-05	4.87325e-05
479.055	27.2239	2.35058e-05	3.39509e-05	5.13921e-05	5.59844e-05	7.41798e-05	6.91507e-05	5.24745e-05	2.20656e-05	3.12067e-05	4.62067e-05	5.02316e-05	6.79535e-05	7.38351e-05	4.81742e-05
480.684	27.2497	2.33106e-05	3.37222e-05	5.13118e-05	5.60442e-05	7.43693e-05	6.89589e-05	5.23352e-05	2.18155e-05	3.11917e-05	4.64266e-05	5.03008e-05	6.81914e-05	7.39194e-05	4.76996e-05
482.28	27.2755	2.32593e-05	3.35774e-05	5.12123e-05	5.60665e-05	7.46251e-05	6.87997e-05	5.25177e-05	2.16494e-05	3.11594e-05	4.65705e-05	5.03191e-05	6.86297e-05	7.40424e-05	4.75567e-05
483.779	27.3013	2.32428e-05	3.3396e-05	5.12064e-05	5.62337e-05	7.48199e-05	6.86051e-05	5.26062e-05	2.14888e-05	3.10142e-05	4.65465e-05	5.04283e-05	6.89771e-05	7.39965e-05	4.76649e-05
485.329	27.3271	2.30184e-05	3.34598e-05	5.14316e-05	5.63798e-05	7.51881e-05	6.85239e-05	5.2657e-05	2.14329e-05	3.10006e-05	4.66565e-05	5.05726e-05	6.93161e-05	7.39842e-05	4.75596e-05
486.785	27.3529	2.30722e-05	3.34453e-05	5.15789e-05	5.65385e-05	7.55364e-05	6.84271e-05	5.272e-05	2.14409e-05	3.10248e-05	4.70232e-05	5.07365e-05	6.94999e-05	7.40866e-05	4.73786e-05
488.258	27.3787	2.30799e-05	3.34033e-05	5.1838e-05	5.67302e-05	7.57155e-05	6.82276e-05	5.3048e-05	2.12785e-05	3.10311e-05	4.74311e-05	5.10722e-05	6.98908e-05	7.41091e-05	4.74146e-05
489.847	27.4045	2.31475e-05	3.34679e-05	5.20586e-05	5.71258e-05	7.59283e-05	6.8049e-05	5.31354e-05	2.10222e-05	3.10419e-05	4.7716e-05	5.12543e-05	7.03683e-05	7.38844e-05	4.73884e-05
491.47	27.4303	2.31199e-05	3.34346e-05	5.22334e-05	5.73816e-05	7.6182e-05	6.79055e-05	5.30567e-05	2.08836e-05	3.09934e-05	4.78211e-05	5.12883e-05	7.07564e-05	7.36015e-05	4.72272e-05
493.038	27.4561	2.31955e-05	3.33446e-05	5.25254e-05	5.76483e-05	7.64702e-05	6.77611e-05	5.30977e-05	2.08389e-05	3.09454e-05	4.7934e-05	5.14588e-05	7.09898e-05	7.34995e-05	4.69913e-05
494.61	27.4819	2.32747e-05	3.31254e-05	5.27126e-05	5.78733e-05	7.67523e-05	6.75912e-05	5.2914e-05	2.0778e-05	3.1044e-05	4.81862e-05	5.17791e-05	7.12667e-05	7.33852e-05	4.67435e-05
496.091	27.5077	2.35002e-05	3.29425e-05	5.28003e-05	5.8067e-05	7.7045e-05	6.76548e-05	5.30097e-05	2.07131e-05	3.11458e-05	4.84124e-05	5.20463e-05	7.15775e-05	7.31759e-05	4.66085e-05
497.609	27.5335	2.36071e-05	3.27035e-05	5.29282e-05	5.83231e-05	7.73037e-05	6.76727e-05	5.33891e-05	2.06233e-05	3.11608e-05	4.86723e-05	5.22995e-05	7.18435e-05	7.31716e-05	4.64085e-05
499.185	27.5593	2.36704e-05	3.256e-05	5.30584e-05	5.83444e-05	7.74284e-05	6.74636e-05	5.34293e-05	2.06734e-05	3.1156e-05	4.87301e-05	5.25034e-05	7.20472e-05	7.31353e-05	4.60097e-05
500.761	27.5851	2.36183e-05	3.25926e-05	5.30729e-05	5.84364e-05	7.75419e-05	6.74631e-05	5.33359e-05	2.08106e-05	3.11964e-05	4.88466e-05	5.26557e-05	7.23649e-05	7.32011e-05	4.57338e-05
502.293	27.6109	2.36276e-05	3.26063e-05	5.32471e-05	5.8521e-05	7.77271e-05	6.745e-05	5.32879e-05	2.09641e-05	3.11995e-05	4.89904e-05	5.25741e-05	7.2772e-05	7.32548e-05	4.5688e-05
503.839	27.6367	2.37272e-05	3.25274e-05	5.33308e-05	5.87008e-05	7.79682e-05	6.74616e-05	5.31192e-05	2.10728e-05	3.11418e-05	4.93736e-05	5.26265e-05	7.31525e-05	7.32921e-05	4.55885e-05
505.384	27.6625	2.37653e-05	3.23959e-05	5.35714e-05	5.8871e-05	7.80801e-05	6.74664e-05	5.2901e-05	2.10286e-05	3.11045e-05	4.95277e-05	5.27388e-05	7.33178e-05	7.31944e-05	4.55177e-05
506.916	27.6883	2.3911e-05	3.2278e-05	5.37065e-05	5.91856e-05	7.84118e-05	6.74348e-05	5.29566e-05	2.10814e-05	3.1188e-05	4.97498e-05	5.2876e-05	7.35148e-05	7.32289e-05	4.56915e-05
508.525	27.7141	2.41195e-05	3.22354e-05	5.38432e-05	5.9612e-05	7.88858e-05	6.71561e-05	5.27604e-05	2.11339e-05	3.1321e-05	4.98864e-05	5.31154e-05	7.37606e-05	7.30871e-05	4.55714e-05
510.123	27.7399	2.41729e-05	3.21779e-05	5.38683e-05	5.97754e-05	7.91667e-05	6.70412e-05	5.30275e-05	2.12534e-05	3.1485e-05	5.01871e-05	5.32246e-05	7.41106e-05	7.31304e-05	4.54983e-05
511.607	27.7657	2.4188e-05	3.22145e-05	5.3949e-05	5.97525e-05	7.94858e-05	6.70396e-05	5.29048e-05	2.13008e-05	3.15205e-05	5.04758e-05	5.33178e-05	7.44139e-05	7.30271e-05	4.53036e-05
513.076	27.7915	2.42112e-05	3.20912e-05	5.41354e-05	6.00892e-05	7.97662e-05	6.66578e-05	5.28762e-05	2.11813e-05	3.13558e-05	5.08365e-05	5.36555e-05	7.46332e-05	7.28417e-05	4.53643e-05
514.651	27.8173	2.43573e-05	3.19997e-05	5.43176e-05	6.03895e-05	8.00157e-05	6.63838e-05	5.27473e-05	2.08605e-05	3.12288e-05	5.09435e-05	5.3889e-05	7.50174e-05	7.2642e-05	4.54765e-05
516.155	27.8431	2.44647e-05	3.20544e-05	5.43055e-05	6.04959e-05	8.01853e-05	6.64559e-05	5.27348e-05	2.07506e-05	3.11575e-05	5.10617e-05	5.40412e-05	7.55082e-05	7.25468e-05	4.56143e-05
517.718	27.8689	2.47034e-05	3.2098e-05	5.45626e-05	6.05576e-05	8.03613e-05	6.64873e-05	5.33907e-05	2.05943e-05	3.14176e-05	5.13338e-05	5.40998e-05	7.59165e-05	7.2451e-05	4.54135e-05
519.254	27.8947	2.47768e-05	3.19198e-05	5.4757e-05	6.04973e-05	8.07542e-05	6.63646e-05	5.39555e-05	2.0625e-05	3.16779e-05	5.16182e-05	5.40582e-05	7.61717e-05	7.24262e-05	4.54035e-05
520.868	27.9205	2.47879e-05	3.18941e-05	5.47338e-05	6.05568e-05	8.12225e-05	6.60959e-05	5.40094e-05	2.07516e-05	3.18186e-05	5.18977e-05	5.39966e-05	7.63648e-05	7.22715e-05	4.51577e-05
522.414	27.9463	2.49095e-05	3.17793e-05	5.48948e-05	6.06601e-05	8.17203e-05	6.61262e-05	5.45114e-05	2.07031e-05	3.1856e-05	5.22091e-05	5.41307e-05	7.66783e-05	7.20509e-05	4.50812e-05
524.015	27.9721	2.50756e-05	3.16258e-05	5.51699e-05	6.07256e-05	8.19107e-05	6.59934e-05	5.44417e-05	2.0633e-05	3.19002e-05	5.25308e-05	5.43808e-05	7.70998e-05	7.1792e-05	4.49593e-05
525.603	27.9979	2.52944e-05	3.15827e-05	5.53695e-05	6.09684e-05	8.22506e-05	6.5995e-05	5.45773e-05	2.06104e-05	3.19422e-05	5.26806e-05	5.46378e-05	7.7403e-05	7.1632e-05	4.48054e-05
527.156	28.0237	2.5406e-05	3.15877e-05	5.56327e-05	6.14143e-05	8.25944e-05	6.58854e-05	5.44956e-05	2.06637e-05	3.21345e-05	5.28911e-05	5.47566e-05	7.77212e-05	7.12908e-05	4.44547e-05
528.687	28.0495	2.53249e-05	3.15897e-05	5.59199e-05	6.17213e-05	8.29246e-05	6.58242e-05	5.41029e-05	2.05965e-05	3.22726e-05	5.30921e-05	5.50244e-05	7.79806e-05	7.07655e-05	4.4249e-05
530.276	28.0753	2.54043e-05	3.17298e-05	5.62694e-05	6.21737e-05	8.33485e-05	6.56304e-05	5.39043e-05	2.05086e-05	3.22898e-05	5.33376e-05	5.51988e-05	7.82573e-05	7.03541e-05	4.39409e-05
531.837	28.1011	2.5446e-05	3.17125e-05	5.64751e-05	6.25403e-05	8.38164e-05	6.53159e-05	5.35809e-05	2.02105e-05	3.23372e-05	5.33849e-05	5.51952e-05	7.87456e-05	7.00269e-05	4.3832e-05
533.377	28.1269	2.54932e-05	3.20058e-05	5.6879e-05	6.28866e-05	8.41773e-05	6.50154e-05	5.353e-05	1.99493e-05	3.24498e-05	5.34915e-05	5.55402e-05	7.90897e-05	6.97068e-05	4.40897e-05
534.88	28.1527	2.56538e-05	3.22639e-05	5.72495e-05	6.306e-05	8.45947e-05	6.47953e-05	5.38661e-05	1.98852e-05	3.24792e-05	5.37089e-05	5.58812e-05	7.92695e-05	6.93448e-05	4.41627e-05
536.44	28.1785	2.57891e-05	3.2357e-05	5.72516e-05	6.33184e-05	8.50149e-05	6.45778e-05	5.37767e-05	1.99735e-05	3.2428e-05	5.39261e-05	5.62543e-05	7.9721e-05	6.90484e-05	4.40735e-05
537.914	28.2043	2.61684e-05	3.24902e-05	5.74418e-05	6.3701e-05	8.52728e-05	6.45009e-05	5.34901e-05	2.00073e-05	3.24521e-05	5.42221e-05	5.6522e-05	8.01609e-05	6.90802e-05	4.38053e-05
539.432	28.2301	2.63072e-05	3.24909e-05	5.77272e-05	6.39801e-05	8.56253e-05	6.44924e-05	5.29883e-05	2.01479e-05	3.27104e-05	5.45785e-05	5.68622e-05	8.05731e-05	6.9077e-05	4.32722e-05
540.939	28.2559	2.64242e-05	3.24865e-05	5.78902e-05	6.44343e-05	8.5969e-05	6.46283e-05	5.33563e-05	2.0055e-05	3.30113e-05	5.49588e-05	5.7237e-05	8.10997e-05	6.88429e-05	4.2981e-05
542.503	28.2817	2.6451e-05	3.26397e-05	5.81051e-05	6.46734e-05	8.64422e-05	6.43119e-05	5.30197e-05	2.00992e-05	3.31152e-05	5.51855e-05	5.7716e-05	8.16808e-05	6.85605e-05	4.287e-05
544.073	28.3075	2.65969e-05	3.2612e-05	5.83584e-05	6.48903e-05	8.68267e-05	6.39349e-05	5.26714e-05	2.02061e-05	3.31338e-05	5.54366e-05	5.81571e-05	8.19815e-05	6.8407e-05	4.27943e-05
545.64	28.3333	2.6605e-05	3.24482e-05	5.85626e-05	6.52079e-05	8.69376e-05	6.39002e-05	5.26093e-05	2.01122e-05	3.32853e-05	5.56592e-05	5.85216e-05	8.21437e-05	6.84655e-05	4.24055e-05
547.149	28.3591	2.66349e-05	3.24519e-05	5.87788e-05	6.54997e-05	8.70365e-05	6.37813e-05	5.28058e-05	2.00541e-05	3.33707e-05	5.58947e-05	5.88723e-05	8.24309e-05	6.82798e-05	4.23876e-05
548.748	28.3849	2.67209e-05	3.25872e-05	5.90049e-05	6.56806e-05	8.73688e-05	6.34138e-05	5.31916e-05	1.99266e-05	3.34512e-05	5.62352e-05	5.91715e-05	8.27483e-05	6.8065e-05	4.28034e-05
550.373	28.4107	2.6768e-05	3.28098e-05	5.91786e-05	6.57898e-05	8.77992e-05	6.30754e-05	5.30089e-05	1.99838e-05	3.3482e-05	5.64616e-05	5.95413e-05	8.31743e-05	6.7936e-05	4.29548e-05
551.955	28.4365	2.69287e-05	3.28293e-05	5.95617e-05	6.60446e-05	8.79508e-05	6.29329e-05	5.29719e-05	1.99799e-05	3.34658e-05	5.66433e-05	5.98929e-05	8.37526e-05	6.79908e-05	4.28757e-05
553.468	28.4623	2.71474e-05	3.2802e-05	6.00653e-05	6.6332e-05	8.80793e-05	6.27416e-05	5.2897e-05	1.98868e-05	3.3374e-05	5.68638e-05	6.02573e-05	8.41658e-05	6.80448e-05	4.26157e-05
554.968	28.4881	2.7395e-05	3.28161e-05	6.04566e-05	6.68226e-05	8.84088e-05	6.29671e-05	5.27866e-05	1.993e-05	3.32868e-05	5.74898e-05	6.05963e-05	8.46757e-05	6.77886e-05	4.24616e-05
556.414	28.5139	2.74474e-05	3.29037e-05	6.06359e-05	6.70935e-05	8.85377e-05	6.30901e-05	5.26359e-05	1.9938e-05	3.33536e-05	5.78382e-05	6.0688e-05	8.50336e-05	6.74685e-05	4.25084e-05
557.986	28.5397	2.74364e-05	3.31845e-05	6.08561e-05	6.72879e-05	8.89053e-05	6.28663e-05	5.26318e-05	2.00814e-05	3.36661e-05	5.83716e-05	6.09396e-05	8.53818e-05	6.71129e-05	4.21676e-05
559.535	28.5655	2.74398e-05	3.34254e-05	6.10811e-05	6.7447e-05	8.91323e-05	6.27783e-05	5.22281e-05	2.00863e-05	3.39052e-05	5.85974e-05	6.12089e-05	8.54997e-05	6.68586e-05	4.16696e-05
561.118	28.5913	2.76151e-05	3.34343e-05	6.15559e-05	6.7601e-05	8.96867e-05	6.26456e-05	5.22396e-05	2.0161e-05	3.39827e-05	5.88821e-05	6.16912e-05	8.58646e-05	6.68213e-05	4.146e-05
562.703	28.6171	2.77196e-05	3.35008e-05	6.21832e-05	6.78681e-05	9.02333e-05	6.22921e-05	5.18231e-05	2.02129e-05	3.42951e-05	5.90859e-05	6.20749e-05	8.62461e-05	6.68811e-05	4.11923e-05
564.191	28.6429	2.77612e-05	3.35793e-05	6.23667e-05	6.80881e-05	9.05341e-05	6.23928e-05	5.16821e-05	2.03389e-05	3.44105e-05	5.92892e-05	6.24503e-05	8.65726e-05	6.67034e-05	4.10489e-05
565.782	28.6687	2.79914e-05	3.36874e-05	6.25098e-05	6.84318e-05	9.09902e-05	6.20716e-05	5.18143e-05	2.04697e-05	3.44425e-05	5.9378e-05	6.28078e-05	8.69026e-05	6.6662e-05	4.07555e-05
567.388	28.6945	2.80523e-05	3.36152e-05	6.26489e-05	6.86765e-05	9.15415e-05	6.19248e-05	5.18331e-05	2.04402e-05	3.46427e-05	5.94626e-05	6.33262e-05	8.72893e-05	6.65012e-05	4.05849e-05
568.874	28.7203	2.83959e-05	3.37989e-05	6.30019e-05	6.89708e-05	9.205e-05	6.16372e-05	5.1535e-05	2.03654e-05	3.47153e-05	5.97053e-05	6.37017e-05	8.77191e-05	6.61277e-05	3.98441e-05
570.402	28.7461	2.82577e-05	3.40623e-05	6.32749e-05	6.94218e-05	9.21333e-05	6.15064e-05	5.15411e-05	2.02895e-05	3.49123e-05	5.99072e-05	6.39277e-05	8.82625e-05	6.61619e-05	3.95378e-05
571.957	28.7719	2.8446e-05	3.42555e-05	6.35296e-05	7.00444e-05	9.24673e-05	6.1534e-05	5.13523e-05	2.01079e-05	3.52534e-05	6.00064e-05	6.40515e-05	8.87019e-05	6.60517e-05	3.91132e-05
573.519	28.7977	2.8457e-05	3.42728e-05	6.37712e-05	7.03368e-05	9.28706e-05	6.12081e-05	5.08509e-05	1.99575e-05	3.54269e-05	6.04353e-05	6.41806e-05	8.91016e-05	6.60669e-05	3.89638e-05
575.061	28.8235	2.85802e-05	3.44068e-05	6.39559e-05	7.06433e-05	9.32784e-05	6.07457e-05	5.0578e-05	1.99252e-05	3.55781e-05	6.06223e-05	6.4529e-05	8.94634e-05	6.58792e-05	3.91987e-05
576.636	28.8493	2.84073e-05	3.4458e-05	6.42138e-05	7.0928e-05	9.36579e-05	6.04657e-05	5.08379e-05	2.01089e-05	3.58292e-05	6.07916e-05	6.49831e-05	8.98658e-05	6.58259e-05	3.92868e-05
578.169	28.8751	2.86104e-05	3.46067e-05	6.46792e-05	7.12477e-05	9.40976e-05	5.9869e-05	5.11605e-05	2.02407e-05	3.61141e-05	6.09123e-05	6.54268e-05	9.00988e-05	6.58461e-05	3.89401e-05
579.773	28.9009	2.86205e-05	3.48058e-05	6.49702e-05	7.16296e-05	9.44155e-05	5.92336e-05	5.12398e-05	2.0166e-05	3.65053e-05	6.12012e-05	6.5858e-05	9.04653e-05	6.59053e-05	3.86318e-05
581.236	28.9267	2.88316e-05	3.4926e-05	6.54106e-05	7.1832e-05	9.47726e-05	5.90121e-05	5.13654e-05	2.01043e-05	3.66104e-05	6.14899e-05	6.64801e-05	9.05696e-05	6.58334e-05	3.82497e-05
582.694	28.9525	2.90658e-05	3.48382e-05	6.58964e-05	7.22808e-05	9.51656e-05	5.87772e-05	5.11926e-05	2.02188e-05	3.67993e-05	6.18655e-05	6.70785e-05	9.10259e-05	6.57389e-05	3.77875e-05
584.33	28.9783	2.94031e-05	3.48741e-05	6.62708e-05	7.27669e-05	9.56584e-05	5.85115e-05	5.07278e-05	2.02948e-05	3.70635e-05	6.23511e-05	6.76324e-05	9.14839e-05	6.58003e-05	3.73513e-05
585.889	29.0041	2.94874e-05	3.48079e-05	6.65091e-05	7.31903e-05	9.62149e-05	5.82011e-05	5.05675e-05	2.03063e-05	3.71786e-05	6.28675e-05	6.80231e-05	9.20174e-05	6.59459e-05	3.70013e-05
587.405	29.0299	2.97189e-05	3.49461e-05	6.66935e-05	7.33426e-05	9.66659e-05	5.78585e-05	5.04472e-05	2.03278e-05	3.74528e-05	6.2947e-05	6.83573e-05	9.22333e-05	6.57075e-05	3.68239e-05
589.021	29.0557	2.97955e-05	3.49879e-05	6.68781e-05	7.37053e-05	9.70708e-05	5.77508e-05	5.01993e-05	2.0238e-05	3.77403e-05	6.30109e-05	6.88556e-05	9.25491e-05	6.54102e-05	3.66842e-05
590.582	29.0815	2.98343e-05	3.51506e-05	6.7222e-05	7.43373e-05	9.74065e-05	5.77417e-05	4.99712e-05	2.01478e-05	3.79535e-05	6.31688e-05	6.93805e-05	9.30522e-05	6.52436e-05	3.68345e-05
592.13	29.1073	2.98399e-05	3.53615e-05	6.75107e-05	7.49444e-05	9.79699e-05	5.77362e-05	4.99889e-05	1.99751e-05	3.82608e-05	6.3206e-05	6.98096e-05	9.35835e-05	6.5083e-05	3.7032e-05
593.694	29.1331	3.0032e-05	3.57166e-05	6.77953e-05	7.53585e-05	9.83186e-05	5.75166e-05	4.99861e-05	1.988e-05	3.85873e-05	6.33821e-05	7.02739e-05	9.40275e-05	6.49237e-05	3.73708e-05
595.201	29.1589	3.02273e-05	3.57062e-05	6.81648e-05	7.55803e-05	9.86909e-05	5.72448e-05	4.99745e-05	1.98596e-05	3.88564e-05	6.37873e-05	7.07489e-05	9.45855e-05	6.47837e-05	3.73346e-05
596.779	29.1847	3.04569e-05	3.59225e-05	6.86782e-05	7.57885e-05	9.90327e-05	5.68553e-05	4.96984e-05	2.00986e-05	3.91207e-05	6.39606e-05	7.12094e-05	9.51398e-05	6.46394e-05	3.72652e-05
598.354	29.2105	3.05254e-05	3.60314e-05	6.91569e-05	7.59195e-05	9.93984e-05	5.66454e-05	4.95072e-05	2.00667e-05	3.92901e-05	6.41414e-05	7.1703e-05	9.5517e-05	6.4595e-05	3.71691e-05
599.847	29.2363	3.05263e-05	3.62823e-05	6.95047e-05	7.61922e-05	9.9858e-05	5.65579e-05	4.94105e-05	1.99131e-05	3.93236e-05	6.46077e-05	7.21249e-05	9.57388e-05	6.45469e-05	3.69464e-05
601.301	29.2621	3.0618e-05	3.65307e-05	6.9875e-05	7.6483e-05	0.000100454	5.66642e-05	4.96515e-05	1.97749e-05	3.94897e-05	6.50474e-05	7.29028e-05	9.62025e-05	6.42106e-05	3.67861e-05
602.874	29.2879	3.09529e-05	3.67655e-05	7.01962e-05	7.71045e-05	0.000101007	5.66936e-05	4.96729e-05	1.96361e-05	3.97879e-05	6.51855e-05	7.35005e-05	9.65048e-05	6.37276e-05	3.67429e-05
604.403	29.3137	3.10427e-05	3.68332e-05	7.04971e-05	7.77117e-05	0.000101287	5.62205e-05	4.95164e-05	1.97085e-05	4.01921e-05	6.55619e-05	7.38908e-05	9.68581e-05	6.35082e-05	3.64913e-05
605.972	29.3395	3.12203e-05	3.68e-05	7.11996e-05	7.80539e-05	0.000101499	5.5931e-05	4.94749e-05	1.98963e-05	4.04217e-05	6.56896e-05	7.42028e-05	9.7304e-05	6.32986e-05	3.61267e-05
607.547	29.3653	3.1265e-05	3.70034e-05	7.18245e-05	7.82876e-05	0.000101636	5.56213e-05	4.91129e-05	2.00227e-05	4.06258e-05	6.58243e-05	7.4616e-05	9.76792e-05	6.31287e-05	3.5374e-05
609.122	29.3911	3.14507e-05	3.729e-05	7.20534e-05	7.87839e-05	0.000101893	5.52896e-05	4.86402e-05	2.00102e-05	4.04613e-05	6.58883e-05	7.49335e-05	9.78784e-05	6.27762e-05	3.45608e-05
610.67	29.4169	3.15903e-05	3.74515e-05	7.22223e-05	7.89686e-05	0.000102133	5.49658e-05	4.82081e-05	1.98915e-05	4.02653e-05	6.60372e-05	7.50814e-05	9.82773e-05	6.22209e-05	3.47402e-05
612.251	29.4427	3.15365e-05	3.76952e-05	7.26411e-05	7.92203e-05	0.000102636	5.46706e-05	4.81386e-05	1.98257e-05	4.01995e-05	6.6285e-05	7.52661e-05	9.87701e-05	6.16459e-05	3.46933e-05
613.828	29.4685	3.13824e-05	3.81539e-05	7.30957e-05	7.95186e-05	0.000103301	5.47305e-05	4.76551e-05	1.98852e-05	4.03841e-05	6.67204e-05	7.58525e-05	9.89802e-05	6.14325e-05	3.46905e-05
615.336	29.4943	3.13607e-05	3.84485e-05	7.36016e-05	7.9954e-05	0.000103806	5.46169e-05	4.71981e-05	1.9978e-05	4.05385e-05	6.72185e-05	7.63504e-05	9.89971e-05	6.15048e-05	3.46935e-05
616.906	29.5201	3.12454e-05	3.86177e-05	7.41677e-05	8.05517e-05	0.000104132	5.4514e-05	4.75832e-05	2.00346e-05	4.0581e-05	6.77335e-05	7.68295e-05	9.9232e-05	6.15091e-05	3.4377e-05
618.452	29.5459	3.13934e-05	3.87652e-05	7.44068e-05	8.09874e-05	0.000104438	5.43477e-05	4.74691e-05	2.02396e-05	4.06856e-05	6.81942e-05	7.73159e-05	9.97085e-05	6.13987e-05	3.37933e-05
619.934	29.5717	3.13473e-05	3.8848e-05	7.48899e-05	8.14474e-05	0.000105025	5.39979e-05	4.70293e-05	2.03964e-05	4.08174e-05	6.84988e-05	7.7503e-05	0.00010013	6.099e-05	3.29526e-05
621.514	29.5975	3.11371e-05	3.90999e-05	7.52126e-05	8.19105e-05	0.000105419	5.40714e-05	4.64666e-05	2.032e-05	4.09963e-05	6.87204e-05	7.78231e-05	0.00010068	6.05624e-05	3.27936e-05
623.071	29.6233	3.10333e-05	3.93584e-05	7.54581e-05	8.2499e-05	0.00010582	5.43196e-05	4.63459e-05	2.01922e-05	4.11515e-05	6.90073e-05	7.82469e-05	0.000101027	6.01524e-05	3.27144e-05
624.64	29.6491	3.11164e-05	3.95091e-05	7.58169e-05	8.31563e-05	0.000106194	5.42308e-05	4.57923e-05	2.00668e-05	4.12955e-05	6.93658e-05	7.86235e-05	0.000101285	5.97713e-05	3.23624e-05
626.171	29.6749	3.11036e-05	3.98456e-05	7.63445e-05	8.38551e-05	0.000106537	5.42572e-05	4.59179e-05	2.00126e-05	4.175e-05	6.96725e-05	7.91296e-05	0.000101812	5.95032e-05	3.22397e-05
627.713	29.7007	3.13652e-05	4.00022e-05	7.68429e-05	8.44962e-05	0.000107028	5.39744e-05	4.55839e-05	1.98959e-05	4.20079e-05	7.0069e-05	7.97903e-05	0.000102206	5.90768e-05	3.18654e-05
629.242	29.7265	3.18243e-05	4.02685e-05	7.71832e-05	8.51054e-05	0.000107223	5.42511e-05	4.5191e-05	1.98739e-05	4.2175e-05	7.05207e-05	8.03153e-05	0.000102612	5.90551e-05	3.19793e-05
630.794	29.7523	3.18819e-05	4.05428e-05	7.78873e-05	8.55703e-05	0.000107465	5.4085e-05	4.49774e-05	1.97993e-05	4.26274e-05	7.08546e-05	8.08384e-05	0.000103122	5.91402e-05	3.20771e-05
632.303	29.7781	3.19655e-05	4.07453e-05	7.83939e-05	8.60137e-05	0.000107697	5.36536e-05	4.49268e-05	1.98333e-05	4.29248e-05	7.10861e-05	8.13553e-05	0.000103582	5.91347e-05	3.21612e-05
633.855	29.8039	3.20215e-05	4.08379e-05	7.88099e-05	8.66448e-05	0.000108153	5.31609e-05	4.47229e-05	2.01089e-05	4.31699e-05	7.14428e-05	8.18014e-05	0.000104169	5.9031e-05	3.22353e-05
635.366	29.8297	3.18977e-05	4.09168e-05	7.93071e-05	8.73035e-05	0.000108555	5.26415e-05	4.47283e-05	2.01225e-05	4.33923e-05	7.17961e-05	8.20224e-05	0.000104611	5.89664e-05	3.2138e-05
636.938	29.8555	3.18001e-05	4.09026e-05	7.98037e-05	8.79257e-05	0.00010895	5.22966e-05	4.43877e-05	2.00801e-05	4.35847e-05	7.22797e-05	8.23909e-05	0.000105044	5.87398e-05	3.20812e-05
638.549	29.8813	3.17371e-05	4.10256e-05	8.01178e-05	8.84208e-05	0.000109245	5.19901e-05	4.39537e-05	2.01566e-05	4.37935e-05	7.26935e-05	8.2765e-05	0.000105451	5.8472e-05	3.21478e-05
640.14	29.9071	3.18124e-05	4.13807e-05	8.05381e-05	8.89915e-05	0.000109499	5.20299e-05	4.39211e-05	2.03865e-05	4.39792e-05	7.30182e-05	8.31349e-05	0.000105968	5.80886e-05	3.23439e-05
641.662	29.9329	3.20965e-05	4.16869e-05	8.05939e-05	8.96476e-05	0.000109878	5.20163e-05	4.42976e-05	2.02642e-05	4.4175e-05	7.33753e-05	8.36369e-05	0.000106385	5.79178e-05	3.2278e-05
643.225	29.9587	3.24386e-05	4.19103e-05	8.08799e-05	9.00733e-05	0.000110196	5.17127e-05	4.45791e-05	2.01016e-05	4.44879e-05	7.38115e-05	8.41821e-05	0.000106571	5.75957e-05	3.21895e-05
644.74	29.9845	3.25678e-05	4.19029e-05	8.1191e-05	9.05115e-05	0.00011053	5.16365e-05	4.4702e-05	2.00281e-05	4.49644e-05	7.4204e-05	8.47585e-05	0.0001068	5.7406e-05	3.22686e-05
646.342	30.0103	3.23214e-05	4.1945e-05	8.1575e-05	9.08119e-05	0.000111076	5.16494e-05	4.50803e-05	1.99138e-05	4.5288e-05	7.46091e-05	8.52709e-05	0.000107043	5.70009e-05	3.24105e-05
647.931	30.0361	3.24066e-05	4.22509e-05	8.20466e-05	9.11645e-05	0.00011149	5.16625e-05	4.54091e-05	1.98933e-05	4.5542e-05	7.48847e-05	8.56637e-05	0.000107377	5.67113e-05	3.20722e-05
649.487	30.0619	3.24905e-05	4.25389e-05	8.26425e-05	9.15249e-05	0.000111818	5.13785e-05	4.53406e-05	1.99965e-05	4.56766e-05	7.53094e-05	8.61317e-05	0.000107826	5.67466e-05	3.20506e-05
651.002	30.0877	3.25546e-05	4.29065e-05	8.32971e-05	9.20489e-05	0.000112155	5.10148e-05	4.52156e-05	2.01239e-05	4.60027e-05	7.57818e-05	8.67018e-05	0.000108254	5.71373e-05	3.19118e-05
652.546	30.1135	3.24652e-05	4.33569e-05	8.39629e-05	9.25619e-05	0.000112644	5.10244e-05	4.51071e-05	2.00943e-05	4.62714e-05	7.62906e-05	8.73273e-05	0.000108682	5.72811e-05	3.19385e-05
654.026	30.1393	3.24922e-05	4.37534e-05	8.45698e-05	9.2993e-05	0.000113177	5.11122e-05	4.51497e-05	2.00564e-05	4.64121e-05	7.66911e-05	8.79084e-05	0.000109075	5.71295e-05	3.22657e-05
655.588	30.1651	3.27824e-05	4.40885e-05	8.51012e-05	9.34986e-05	0.000113481	5.09393e-05	4.50025e-05	1.99303e-05	4.67082e-05	7.70159e-05	8.843e-05	0.0001095	5.69627e-05	3.26665e-05
657.167	30.1909	3.31714e-05	4.44623e-05	8.56598e-05	9.39767e-05	0.000113695	5.0477e-05	4.5107e-05	1.97566e-05	4.6945e-05	7.73507e-05	8.89473e-05	0.000109741	5.6708e-05	3.26018e-05
658.721	30.2167	3.30591e-05	4.4597e-05	8.63285e-05	9.45004e-05	0.000113904	5.02368e-05	4.49652e-05	1.96482e-05	4.72219e-05	7.78784e-05	8.9578e-05	0.000110116	5.65284e-05	3.29051e-05
660.278	30.2425	3.31124e-05	4.48868e-05	8.70355e-05	9.50786e-05	0.000114209	5.02681e-05	4.44994e-05	1.96265e-05	4.75648e-05	7.83577e-05	9.02446e-05	0.000110466	5.65629e-05	3.31139e-05
661.72	30.2683	3.33039e-05	4.51752e-05	8.75255e-05	9.56135e-05	0.000114552	5.04555e-05	4.43265e-05	1.95965e-05	4.78476e-05	7.86397e-05	9.08667e-05	0.000110746	5.6563e-05	3.32775e-05
663.309	30.2941	3.3465e-05	4.54817e-05	8.79122e-05	9.62275e-05	0.000114891	5.0489e-05	4.43954e-05	1.96148e-05	4.8181e-05	7.89684e-05	9.13822e-05	0.00011091	5.62704e-05	3.30697e-05
664.904	30.3199	3.36763e-05	4.57123e-05	8.83847e-05	9.6962e-05	0.000115112	5.03255e-05	4.4279e-05	1.97553e-05	4.85334e-05	7.93994e-05	9.18751e-05	0.000111219	5.60867e-05	3.26518e-05
666.374	30.3457	3.39365e-05	4.59658e-05	8.89829e-05	9.75353e-05	0.000115366	5.0003e-05	4.37214e-05	1.99117e-05	4.89053e-05	7.96832e-05	9.26477e-05	0.000111639	5.59137e-05	3.23994e-05
667.911	30.3715	3.41167e-05	4.64374e-05	8.96345e-05	9.82431e-05	0.000115573	4.97261e-05	4.31978e-05	2.00865e-05	4.9244e-05	8.02648e-05	9.34222e-05	0.000111931	5.58173e-05	3.2597e-05
669.563	30.3973	3.42237e-05	4.70575e-05	9.026e-05	9.89153e-05	0.000115763	4.98155e-05	4.32694e-05	2.02291e-05	4.95036e-05	8.08331e-05	9.40539e-05	0.000112356	5.55849e-05	3.2965e-05
671.179	30.4231	3.43554e-05	4.74989e-05	9.08694e-05	9.95864e-05	0.000116003	5.00459e-05	4.33537e-05	2.03329e-05	4.96812e-05	8.13022e-05	9.45395e-05	0.000112636	5.54091e-05	3.31598e-05
672.632	30.4489	3.43309e-05	4.76776e-05	9.14683e-05	0.00010016	0.000116205	4.99376e-05	4.30334e-05	2.046e-05	5.00259e-05	8.18473e-05	9.51677e-05	0.00011304	5.52624e-05	3.33743e-05
674.091	30.4747	3.44197e-05	4.80109e-05	9.20653e-05	0.000100796	0.000116487	4.98673e-05	4.2761e-05	2.06143e-05	5.04575e-05	8.23107e-05	9.57909e-05	0.000113458	5.49751e-05	3.30734e-05
675.637	30.5005	3.44352e-05	4.84824e-05	9.278e-05	0.000101371	0.000116835	4.98988e-05	4.24332e-05	2.08206e-05	5.06695e-05	8.27199e-05	9.63902e-05	0.000113759	5.46843e-05	3.32373e-05
677.196	30.5263	3.45644e-05	4.89328e-05	9.34724e-05	0.000101875	0.000117193	5.00117e-05	4.23571e-05	2.09711e-05	5.0867e-05	8.32658e-05	9.69578e-05	0.000114066	5.4457e-05	3.33347e-05
678.807	30.5521	3.48507e-05	4.93158e-05	9.39083e-05	0.000102402	0.000117613	5.00271e-05	4.23879e-05	2.11418e-05	5.11768e-05	8.3832e-05	9.75506e-05	0.000114556	5.43691e-05	3.37361e-05
680.386	30.5779	3.5076e-05	4.9654e-05	9.42856e-05	0.00010296	0.00011802	5.00213e-05	4.20951e-05	2.13086e-05	5.14999e-05	8.4336e-05	9.80713e-05	0.000115006	5.42328e-05	3.42489e-05
681.907	30.6037	3.49509e-05	5.00566e-05	9.49137e-05	0.000103471	0.000118275	4.98909e-05	4.17969e-05	2.14557e-05	5.19206e-05	8.49673e-05	9.86078e-05	0.000115234	5.41261e-05	3.43225e-05
683.444	30.6295	3.49612e-05	5.04289e-05	9.56302e-05	0.000103988	0.000118712	4.96377e-05	4.14242e-05	2.15679e-05	5.23472e-05	8.55633e-05	9.91269e-05	0.000115597	5.39547e-05	3.45587e-05
685.006	30.6553	3.5195e-05	5.10111e-05	9.62265e-05	0.000104516	0.000118985	4.94849e-05	4.10036e-05	2.17379e-05	5.27099e-05	8.6198e-05	9.9661e-05	0.000116003	5.37306e-05	3.46418e-05
686.557	30.6811	3.54908e-05	5.15367e-05	9.69838e-05	0.000105173	0.000119406	4.89578e-05	4.07311e-05	2.17935e-05	5.29968e-05	8.675e-05	0.000100313	0.000116479	5.35869e-05	3.48049e-05
688.04	30.7069	3.55876e-05	5.17637e-05	9.78146e-05	0.000105891	0.000119929	4.85275e-05	4.06306e-05	2.19079e-05	5.33052e-05	8.72081e-05	0.000100963	0.000116878	5.32393e-05	3.51545e-05
689.547	30.7327	3.55673e-05	5.22615e-05	9.85884e-05	0.0001065	0.000120457	4.87473e-05	4.06378e-05	2.1954e-05	5.37876e-05	8.77302e-05	0.000101545	0.000117234	5.3e-05	3.5751e-05
691.149	30.7585	3.56745e-05	5.26642e-05	9.89751e-05	0.000107018	0.000120808	4.85679e-05	4.04285e-05	2.21362e-05	5.44646e-05	8.81202e-05	0.000102189	0.000117497	5.30909e-05	3.60224e-05
692.76	30.7843	3.58099e-05	5.31365e-05	9.95312e-05	0.000107646	0.000121157	4.84867e-05	4.01459e-05	2.22902e-05	5.49497e-05	8.86379e-05	0.000102817	0.000117713	5.30775e-05	3.63182e-05
694.312	30.8101	3.6124e-05	5.34741e-05	0.000100032	0.000108298	0.000121475	4.87199e-05	4.02807e-05	2.24554e-05	5.54164e-05	8.91318e-05	0.000103439	0.000118123	5.30209e-05	3.62603e-05
695.878	30.8359	3.62595e-05	5.38506e-05	0.000100383	0.000108868	0.00012182	4.88958e-05	4.02971e-05	2.27259e-05	5.58476e-05	8.96131e-05	0.000104016	0.000118422	5.31248e-05	3.6212e-05
697.367	30.8617	3.63081e-05	5.43006e-05	0.000100805	0.000109592	0.000122117	4.87184e-05	3.99957e-05	2.28548e-05	5.62714e-05	9.00529e-05	0.000104654	0.000118711	5.29028e-05	3.65091e-05
698.849	30.8875	3.63477e-05	5.47736e-05	0.000101378	0.00011026	0.000122389	4.88331e-05	3.97114e-05	2.28004e-05	5.66062e-05	9.05335e-05	0.00010531	0.000119061	5.27814e-05	3.71046e-05
700.456	30.9133	3.64175e-05	5.53439e-05	0.000101806	0.000110823	0.000122539	4.88424e-05	3.96057e-05	2.30688e-05	5.69123e-05	9.10297e-05	0.000105964	0.000119393	5.29455e-05	3.78759e-05
702.038	30.9391	3.63824e-05	5.58425e-05	0.000102236	0.000111569	0.000122774	4.91401e-05	3.98646e-05	2.29798e-05	5.73858e-05	9.1591e-05	0.000106567	0.000119674	5.3224e-05	3.79187e-05
703.54	30.9649	3.62596e-05	5.63853e-05	0.000102778	0.000112221	0.000122982	4.92097e-05	3.98395e-05	2.29836e-05	5.80587e-05	9.19775e-05	0.000107042	0.000120074	5.33232e-05	3.75541e-05
705.049	30.9907	3.63839e-05	5.70846e-05	0.000103468	0.000112623	0.000123299	4.92326e-05	4.00114e-05	2.30292e-05	5.84922e-05	9.27425e-05	0.000107657	0.000120187	5.30021e-05	3.73174e-05
706.678	31.0165	3.61716e-05	5.75824e-05	0.00010389	0.000113423	0.000123579	4.91982e-05	3.99772e-05	2.336e-05	5.86913e-05	9.33313e-05	0.000108221	0.000120555	5.2901e-05	3.72216e-05
708.287	31.0423	3.62963e-05	5.7915e-05	0.000104441	0.0001141	0.000123829	4.90039e-05	3.9856e-05	2.35998e-05	5.90166e-05	9.39382e-05	0.000108915	0.000121005	5.29467e-05	3.72796e-05
709.809	31.0681	3.65453e-05	5.85722e-05	0.000105087	0.000114596	0.000124106	4.88308e-05	3.96532e-05	2.38642e-05	5.94927e-05	9.45301e-05	0.0001097	0.000121249	5.29355e-05	3.74018e-05
711.343	31.0939	3.66601e-05	5.91953e-05	0.000105948	0.000115194	0.000124353	4.91803e-05	3.96489e-05	2.42547e-05	6.00244e-05	9.52403e-05	0.000110338	0.000121568	5.26573e-05	3.76973e-05
712.886	31.1197	3.66028e-05	5.96564e-05	0.000106727	0.000115815	0.000124631	4.92279e-05	3.96416e-05	2.46359e-05	6.04932e-05	9.56793e-05	0.000111035	0.000121873	5.24278e-05	3.78722e-05
714.397	31.1455	3.65916e-05	6.02136e-05	0.000107448	0.000116451	0.000124886	4.91172e-05	3.9485e-05	2.49269e-05	6.11258e-05	9.63104e-05	0.000111645	0.000122177	5.20246e-05	3.79468e-05
715.949	31.1713	3.65616e-05	6.08365e-05	0.000107975	0.000117153	0.000125093	4.88746e-05	3.93753e-05	2.53573e-05	6.17414e-05	9.71996e-05	0.000112168	0.000122355	5.17994e-05	3.84074e-05
717.465	31.1971	3.63605e-05	6.14712e-05	0.000108552	0.000117712	0.000125183	4.87017e-05	3.95053e-05	2.58308e-05	6.22863e-05	9.79111e-05	0.000112391	0.000122378	5.17079e-05	3.8609e-05
719.113	31.2229	3.63239e-05	6.19053e-05	0.000109114	0.000118281	0.000125488	4.86888e-05	3.93985e-05	2.6157e-05	6.2886e-05	9.83056e-05	0.00011273	0.00012268	5.18043e-05	3.85275e-05
720.734	31.2487	3.62878e-05	6.24214e-05	0.000109656	0.000118929	0.000125828	4.86102e-05	3.9419e-05	2.63236e-05	6.3484e-05	9.87622e-05	0.000113425	0.000123037	5.15901e-05	3.86243e-05
722.233	31.2745	3.64309e-05	6.27435e-05	0.000110011	0.000119281	0.000126251	4.82452e-05	3.88993e-05	2.6549e-05	6.38588e-05	9.91792e-05	0.000114105	0.000123522	5.12995e-05	3.88477e-05
723.709	31.3003	3.66261e-05	6.30953e-05	0.000110305	0.000119908	0.000126483	4.79191e-05	3.88206e-05	2.67356e-05	6.44256e-05	9.99037e-05	0.000114805	0.000123907	5.06973e-05	3.89765e-05
725.228	31.3261	3.66986e-05	6.37561e-05	0.000110896	0.000120542	0.000126773	4.80074e-05	3.84668e-05	2.71281e-05	6.49537e-05	0.000100498	0.000115665	0.000124226	5.01243e-05	3.87446e-05
726.752	31.3519	3.67673e-05	6.43875e-05	0.000111515	0.000121239	0.000127063	4.76337e-05	3.83545e-05	2.73524e-05	6.55031e-05	0.000101076	0.000116329	0.000124567	4.97956e-05	3.87408e-05
728.284	31.3777	3.69458e-05	6.48234e-05	0.000111844	0.000121867	0.00012737	4.76233e-05	3.85786e-05	2.75413e-05	6.59435e-05	0.000101691	0.000117045	0.000124873	4.96824e-05	3.90332e-05
729.756	31.4035	3.69214e-05	6.54704e-05	0.000112342	0.000122418	0.000127588	4.75879e-05	3.84171e-05	2.76394e-05	6.67034e-05	0.000102346	0.000117562	0.000125109	4.96177e-05	3.93784e-05
731.332	31.4293	3.69627e-05	6.59635e-05	0.000112594	0.0001231	0.000127781	4.78467e-05	3.88149e-05	2.77472e-05	6.74249e-05	0.000102931	0.000118134	0.000125198	4.97113e-05	3.94828e-05
732.911	31.4551	3.71137e-05	6.65362e-05	0.000112929	0.00012389	0.000127876	4.81298e-05	3.95443e-05	2.7918e-05	6.78672e-05	0.000103512	0.000118849	0.000125412	4.96803e-05	3.92854e-05
734.505	31.4809	3.71639e-05	6.70007e-05	0.000113217	0.000124546	0.000128144	4.82947e-05	3.93997e-05	2.81604e-05	6.81979e-05	0.000103941	0.000119558	0.000125688	4.94458e-05	3.88561e-05
736.04	31.5067	3.72362e-05	6.74504e-05	0.000113749	0.000125018	0.000128314	4.84332e-05	3.94566e-05	2.84368e-05	6.85793e-05	0.00010443	0.000119997	0.000126034	4.93572e-05	3.86106e-05
737.606	31.5325	3.72347e-05	6.79002e-05	0.000114442	0.000125509	0.000128629	4.84378e-05	3.92981e-05	2.88406e-05	6.90282e-05	0.000105025	0.000120359	0.000126318	4.91138e-05	3.85371e-05
739.115	31.5583	3.74055e-05	6.83727e-05	0.00011497	0.00012588	0.000128842	4.83769e-05	3.92891e-05	2.91853e-05	6.93339e-05	0.000105661	0.000120977	0.000126523	4.8961e-05	3.86263e-05
740.693	31.5841	3.75011e-05	6.88536e-05	0.000115429	0.000126099	0.000128938	4.84144e-05	3.9157e-05	2.9464e-05	6.99864e-05	0.000106262	0.000121435	0.000126728	4.89498e-05	3.88352e-05
742.226	31.6099	3.76693e-05	6.95178e-05	0.000115852	0.000126455	0.000129293	4.82477e-05	3.92443e-05	2.95186e-05	7.04899e-05	0.000106864	0.000121848	0.000127087	4.89597e-05	3.89768e-05
743.8	31.6357	3.79587e-05	6.99191e-05	0.00011645	0.000126964	0.000129553	4.84181e-05	3.87726e-05	2.97849e-05	7.11268e-05	0.000107338	0.000122201	0.000127207	4.89276e-05	3.91226e-05
745.351	31.6615	3.80082e-05	7.04657e-05	0.000116998	0.000127529	0.000129943	4.87148e-05	3.8392e-05	2.99073e-05	7.16739e-05	0.000107911	0.000122785	0.000127326	4.89302e-05	3.93432e-05
746.954	31.6873	3.80201e-05	7.10891e-05	0.000117517	0.000128173	0.000130262	4.87824e-05	3.86183e-05	3.00012e-05	7.2205e-05	0.000108455	0.000123559	0.000127639	4.87835e-05	3.94753e-05
748.54	31.7131	3.80017e-05	7.163e-05	0.000118256	0.000128844	0.000130483	4.87917e-05	3.89283e-05	3.02983e-05	7.2737e-05	0.00010909	0.000124188	0.000128028	4.86149e-05	3.96408e-05
750.144	31.7389	3.79841e-05	7.22921e-05	0.000118791	0.000129286	0.000130796	4.90637e-05	3.94157e-05	3.05782e-05	7.33835e-05	0.000109899	0.000124658	0.000128145	4.85007e-05	4.0036e-05
751.638	31.7647	3.79738e-05	7.28948e-05	0.000119408	0.000129842	0.000130956	4.91907e-05	3.96096e-05	3.08073e-05	7.39087e-05	0.000110487	0.000124991	0.000128123	4.84326e-05	4.04475e-05
753.178	31.7905	3.79749e-05	7.35181e-05	0.000120077	0.0001306	0.000130912	4.89572e-05	4.00396e-05	3.09919e-05	7.42594e-05	0.000110967	0.000125308	0.000128358	4.84111e-05	4.07893e-05
754.724	31.8163	3.79634e-05	7.42949e-05	0.000120613	0.000131155	0.000130751	4.88169e-05	4.04221e-05	3.11925e-05	7.45528e-05	0.000111466	0.000125735	0.000128525	4.82317e-05	4.08797e-05
756.265	31.8421	3.8111e-05	7.50242e-05	0.000121061	0.000131452	0.000130682	4.87204e-05	4.06704e-05	3.14111e-05	7.51112e-05	0.000112091	0.000126252	0.000128683	4.80563e-05	4.13094e-05
757.746	31.8679	3.82384e-05	7.57977e-05	0.00012163	0.000131881	0.000130719	4.85719e-05	4.04164e-05	3.16625e-05	7.57684e-05	0.000112693	0.000126697	0.000128892	4.76812e-05	4.17603e-05
759.29	31.8937	3.8191e-05	7.66001e-05	0.000122109	0.000132539	0.000130804	4.83145e-05	3.98187e-05	3.1867e-05	7.63334e-05	0.000113143	0.000127145	0.000129104	4.72609e-05	4.19439e-05
760.844	31.9195	3.81838e-05	7.72566e-05	0.000122605	0.000132936	0.000130954	4.81325e-05	3.9569e-05	3.2006e-05	7.70082e-05	0.00011379	0.000127685	0.00012929	4.71979e-05	4.23108e-05
762.441	31.9453	3.82464e-05	7.78187e-05	0.000123151	0.000133205	0.000131148	4.82125e-05	3.96115e-05	3.2386e-05	7.77768e-05	0.000114647	0.000128197	0.000129516	4.72748e-05	4.27829e-05
764.047	31.9711	3.85619e-05	7.84677e-05	0.000123783	0.000133661	0.000131421	4.83437e-05	3.97044e-05	3.2885e-05	7.84088e-05	0.000115456	0.000128612	0.000129693	4.72456e-05	4.29828e-05
765.641	31.9969	3.85237e-05	7.90364e-05	0.000124376	0.000134171	0.000131496	4.83372e-05	4.01878e-05	3.32305e-05	7.89409e-05	0.000116249	0.000129028	0.000129788	4.72775e-05	4.32401e-05
767.118	32.0227	3.8514e-05	7.96085e-05	0.000124933	0.000134594	0.000131405	4.80909e-05	4.0432e-05	3.35458e-05	7.95752e-05	0.000116841	0.000129429	0.000130002	4.7373e-05	4.32822e-05
768.613	32.0485	3.85339e-05	8.01891e-05	0.000125479	0.000134965	0.000131303	4.78915e-05	4.01888e-05	3.39152e-05	8.02142e-05	0.000117473	0.000129962	0.000130406	4.73989e-05	4.31907e-05
770.109	32.0743	3.88004e-05	8.09778e-05	0.000126021	0.000135454	0.000131257	4.80618e-05	3.98798e-05	3.4227e-05	8.06499e-05	0.000118032	0.000130431	0.0001307	4.72885e-05	4.33072e-05
771.634	32.1001	3.89006e-05	8.16267e-05	0.000126486	0.000135866	0.000131353	4.81507e-05	4.00305e-05	3.45297e-05	8.11682e-05	0.00011856	0.000130894	0.000130888	4.73513e-05	4.33078e-05
773.243	32.1259	3.89264e-05	8.24531e-05	0.000126781	0.000136287	0.000131621	4.82294e-05	4.04713e-05	3.46857e-05	8.17484e-05	0.000119351	0.000131423	0.000131163	4.73913e-05	4.30804e-05
774.849	32.1517	3.91067e-05	8.33754e-05	0.000127335	0.000136781	0.000131893	4.86749e-05	4.02758e-05	3.47597e-05	8.24715e-05	0.000120111	0.00013184	0.000131415	4.76104e-05	4.29112e-05
776.372	32.1775	3.91685e-05	8.42988e-05	0.000128052	0.000137177	0.000131559	4.8754e-05	4.00623e-05	3.48063e-05	8.32469e-05	0.000120857	0.000132321	0.000131455	4.78215e-05	4.29299e-05
777.945	32.2033	3.93829e-05	8.51181e-05	0.000128582	0.000137506	0.000131638	4.88206e-05	4.0072e-05	3.50053e-05	8.38405e-05	0.000121493	0.000132775	0.000131411	4.8142e-05	4.33155e-05
779.5	32.2291	3.95937e-05	8.59312e-05	0.000129171	0.000138148	0.000131729	4.89969e-05	4.01943e-05	3.52822e-05	8.44794e-05	0.000122079	0.00013318	0.000131246	4.84326e-05	4.38721e-05
781.046	32.2549	3.98616e-05	8.65034e-05	0.00012972	0.000138585	0.000131789	4.9177e-05	4.02484e-05	3.55528e-05	8.48106e-05	0.00012291	0.000133527	0.000131425	4.84335e-05	4.43595e-05
782.543	32.2807	4.00588e-05	8.71163e-05	0.000130443	0.000138934	0.000131973	4.91932e-05	4.03436e-05	3.5891e-05	8.54e-05	0.000123711	0.000133751	0.000131723	4.83863e-05	4.45789e-05
784.068	32.3065	4.02067e-05	8.77508e-05	0.000131129	0.00013947	0.00013217	4.92091e-05	4.05514e-05	3.60977e-05	8.60534e-05	0.000124181	0.000134145	0.000132144	4.84492e-05	4.46953e-05
785.673	32.3323	4.04146e-05	8.85796e-05	0.000131665	0.000139955	0.000132325	4.93689e-05	4.06758e-05	3.63615e-05	8.68184e-05	0.0001245	0.00013452	0.000132299	4.87509e-05	4.45601e-05
787.258	32.3581	4.04749e-05	8.91072e-05	0.000132027	0.000140252	0.00013238	4.92343e-05	4.10311e-05	3.67146e-05	8.73012e-05	0.000124954	0.00013478	0.000132438	4.86678e-05	4.44921e-05
788.776	32.3839	4.0643e-05	8.97849e-05	0.000132631	0.000140562	0.000132193	4.8898e-05	4.15448e-05	3.68067e-05	8.79922e-05	0.000125379	0.000135143	0.000132349	4.84333e-05	4.42776e-05
790.29	32.4097	4.08499e-05	9.05047e-05	0.00013348	0.000140912	0.000132018	4.85974e-05	4.11331e-05	3.71294e-05	8.86796e-05	0.00012596	0.000135684	0.000132256	4.82059e-05	4.44566e-05
791.837	32.4355	4.09884e-05	9.11407e-05	0.000134086	0.000141206	0.000132013	4.84777e-05	4.14864e-05	3.75427e-05	8.93697e-05	0.000126547	0.000136145	0.000132234	4.8081e-05	4.45735e-05
793.384	32.4613	4.09921e-05	9.18993e-05	0.000134312	0.000141338	0.000132007	4.8733e-05	4.11662e-05	3.78253e-05	8.99955e-05	0.000127153	0.000136456	0.000132364	4.79325e-05	4.47262e-05
794.986	32.4871	4.11936e-05	9.25804e-05	0.000134699	0.000141665	0.000132	4.89003e-05	4.10845e-05	3.80141e-05	9.04231e-05	0.000127633	0.000136818	0.000132475	4.76659e-05	4.51413e-05
796.528	32.5129	4.13196e-05	9.34345e-05	0.000135154	0.000142119	0.000131906	4.90638e-05	4.14282e-05	3.82837e-05	9.09839e-05	0.000128221	0.000137227	0.000132561	4.74343e-05	4.51972e-05
798.058	32.5387	4.14184e-05	9.41477e-05	0.000135747	0.000142602	0.000132121	4.90807e-05	4.16997e-05	3.87261e-05	9.15231e-05	0.000128607	0.000137503	0.000132558	4.71408e-05	4.55594e-05
799.569	32.5645	4.14955e-05	9.49624e-05	0.00013616	0.000143082	0.000132394	4.886e-05	4.1935e-05	3.91376e-05	9.20179e-05	0.000129262	0.000138006	0.000132555	4.69754e-05	4.61095e-05
801.081	32.5903	4.16727e-05	9.58063e-05	0.000136717	0.000143394	0.000132446	4.88247e-05	4.25736e-05	3.95605e-05	9.25513e-05	0.000130002	0.000138242	0.000132593	4.70852e-05	4.62242e-05
802.59	32.6161	4.16867e-05	9.65576e-05	0.000137314	0.00014392	0.00013252	4.8491e-05	4.3257e-05	3.99182e-05	9.32398e-05	0.000130735	0.000138482	0.00013269	4.69871e-05	4.65187e-05
804.166	32.6419	4.18259e-05	9.71426e-05	0.000137647	0.000144115	0.000132401	4.82691e-05	4.34214e-05	4.02102e-05	9.392e-05	0.000131067	0.000138831	0.000132771	4.72426e-05	4.73244e-05
805.72	32.6677	4.20509e-05	9.76761e-05	0.000138176	0.000144582	0.000132351	4.82469e-05	4.3711e-05	4.07572e-05	9.48169e-05	0.000131577	0.000139188	0.000132793	4.72408e-05	4.74918e-05
807.321	32.6935	4.23637e-05	9.8258e-05	0.000138529	0.000144982	0.000132474	4.79681e-05	4.41305e-05	4.1334e-05	9.56289e-05	0.000132377	0.000139446	0.000132927	4.72466e-05	4.77033e-05
808.921	32.7193	4.26045e-05	9.89526e-05	0.000138874	0.000145362	0.000132593	4.75585e-05	4.42966e-05	4.1914e-05	9.62222e-05	0.000133058	0.000139755	0.00013284	4.70643e-05	4.78414e-05
810.47	32.7451	4.28259e-05	9.97682e-05	0.000139329	0.000145797	0.000132493	4.73641e-05	4.49574e-05	4.22696e-05	9.68097e-05	0.000133698	0.000139992	0.000132923	4.69378e-05	4.79575e-05
811.968	32.7709	4.30187e-05	0.000100402	0.000139799	0.000146016	0.000132483	4.72692e-05	4.51798e-05	4.2972e-05	9.7511e-05	0.000134239	0.000140395	0.000132995	4.70169e-05	4.80649e-05
813.524	32.7967	4.34748e-05	0.00010109	0.000140064	0.000146251	0.000132619	4.69174e-05	4.50165e-05	4.33598e-05	9.84686e-05	0.000134566	0.000140862	0.00013298	4.70648e-05	4.87821e-05
815.033	32.8225	4.387e-05	0.000101793	0.000140318	0.000146495	0.00013271	4.66118e-05	4.52448e-05	4.34935e-05	9.9285e-05	0.000135208	0.000141365	0.000133107	4.70404e-05	4.91427e-05
816.604	32.8483	4.41529e-05	0.000102504	0.00014061	0.000146717	0.000132809	4.6529e-05	4.55585e-05	4.35455e-05	0.000100031	0.000135585	0.000141852	0.000133014	4.7165e-05	4.93719e-05
818.133	32.8741	4.44905e-05	0.000103133	0.000141124	0.000147271	0.000132576	4.6403e-05	4.61582e-05	4.38568e-05	0.000100536	0.000136094	0.000142323	0.000132999	4.73064e-05	4.96713e-05
819.688	32.8999	4.48244e-05	0.000104111	0.000141604	0.000147638	0.000132589	4.6383e-05	4.62027e-05	4.43999e-05	0.00010113	0.000136918	0.000142537	0.000132974	4.7572e-05	5.00156e-05
821.2	32.9257	4.52735e-05	0.000105231	0.000142061	0.000148063	0.000132409	4.61273e-05	4.58218e-05	4.49575e-05	0.000101865	0.000137732	0.000142618	0.000133008	4.76866e-05	4.99165e-05
822.711	32.9515	4.55974e-05	0.000106027	0.000142496	0.000148397	0.000132317	4.60153e-05	4.5317e-05	4.54664e-05	0.000102482	0.000138413	0.000142979	0.000132882	4.76027e-05	4.95952e-05
824.207	32.9773	4.59912e-05	0.000106787	0.000142989	0.00014878	0.000132104	4.59434e-05	4.55601e-05	4.58846e-05	0.000103072	0.000138625	0.000143404	0.000132792	4.75381e-05	4.97724e-05
825.777	33.0031	4.65608e-05	0.000107532	0.00014335	0.000149276	0.000131643	4.61092e-05	4.55878e-05	4.62425e-05	0.000103844	0.000138957	0.000143674	0.000132476	4.729e-05	5.00067e-05
827.34	33.0289	4.70466e-05	0.00010841	0.000143815	0.000149555	0.000131087	4.59444e-05	4.52771e-05	4.66338e-05	0.000104386	0.000139287	0.000143779	0.000132094	4.71382e-05	5.00857e-05
828.917	33.0547	4.73338e-05	0.000109031	0.00014424	0.00014958	0.000130773	4.58073e-05	4.56013e-05	4.7058e-05	0.000105032	0.000139701	0.000143906	0.000132032	4.67698e-05	4.98875e-05
830.442	33.0805	4.77225e-05	0.000109587	0.000144694	0.000149822	0.000130596	4.55285e-05	4.56477e-05	4.7575e-05	0.000105589	0.000139984	0.000144134	0.000131969	4.69426e-05	5.00521e-05
832.049	33.1063	4.80341e-05	0.000110181	0.00014479	0.000149883	0.00013032	4.53916e-05	4.54699e-05	4.77737e-05	0.000106447	0.000140493	0.000144408	0.000131825	4.72142e-05	5.02415e-05
833.678	33.1321	4.82902e-05	0.000110812	0.000144854	0.000150069	0.000130086	4.50121e-05	4.5664e-05	4.81932e-05	0.000107274	0.000141055	0.000144467	0.000131749	4.73281e-05	5.07248e-05
835.271	33.1579	4.84593e-05	0.000111435	0.000145188	0.00015044	0.000129809	4.47539e-05	4.60899e-05	4.83188e-05	0.000107999	0.000141651	0.000144745	0.000131558	4.7432e-05	5.14637e-05
836.709	33.1837	4.87652e-05	0.000112188	0.000145536	0.00015063	0.000129727	4.51092e-05	4.67419e-05	4.87777e-05	0.000108572	0.000142136	0.000144842	0.000131129	4.73541e-05	5.21231e-05
838.236	33.2095	4.92203e-05	0.000112957	0.000146	0.000150661	0.000129407	4.52557e-05	4.7002e-05	4.92407e-05	0.000109257	0.000142738	0.000145016	0.000130817	4.72031e-05	5.24203e-05
839.756	33.2353	4.94824e-05	0.000113652	0.00014619	0.000150792	0.000129112	4.52658e-05	4.69035e-05	4.96117e-05	0.000110124	0.000143021	0.000145141	0.000130284	4.72405e-05	5.22205e-05
841.313	33.2611	4.97988e-05	0.000114555	0.000146306	0.000150767	0.000128794	4.53114e-05	4.71685e-05	4.99037e-05	0.000110956	0.000143345	0.00014531	0.000129927	4.73867e-05	5.2288e-05
842.889	33.2869	5.01355e-05	0.000115307	0.000146463	0.000150781	0.000128388	4.52153e-05	4.79677e-05	5.02121e-05	0.000111625	0.000143669	0.000145489	0.00013	4.72569e-05	5.2327e-05
844.465	33.3127	5.04042e-05	0.000116	0.000146527	0.000150951	0.000128002	4.50413e-05	4.89099e-05	5.04917e-05	0.000112215	0.000143966	0.000145545	0.000130005	4.69146e-05	5.24573e-05
846.016	33.3385	5.0576e-05	0.000116927	0.000146768	0.00015105	0.000127859	4.48965e-05	4.93256e-05	5.10588e-05	0.00011297	0.00014442	0.000145717	0.000129868	4.68069e-05	5.28799e-05
847.525	33.3643	5.08763e-05	0.000117775	0.000147133	0.000151141	0.000127637	4.4987e-05	4.95719e-05	5.17204e-05	0.000113695	0.000145111	0.000145874	0.000129677	4.67769e-05	5.34987e-05
849.087	33.3901	5.12614e-05	0.000118558	0.000147751	0.000151191	0.000127542	4.51538e-05	5.01661e-05	5.21012e-05	0.00011448	0.000145617	0.000146109	0.000129482	4.70112e-05	5.42683e-05
850.619	33.4159	5.17597e-05	0.000119236	0.000148165	0.000151239	0.000127497	4.50934e-05	5.03562e-05	5.24163e-05	0.000115257	0.000146006	0.000146171	0.000129304	4.71351e-05	5.47098e-05
852.238	33.4417	5.21935e-05	0.000120042	0.000148546	0.000151168	0.000127265	4.46883e-05	5.04995e-05	5.28335e-05	0.000115982	0.000146319	0.000146027	0.000129098	4.71587e-05	5.49739e-05
853.828	33.4675	5.26574e-05	0.000120897	0.00014911	0.000151189	0.000126913	4.42063e-05	5.09448e-05	5.32041e-05	0.000116674	0.000146543	0.000146035	0.000128857	4.74556e-05	5.50905e-05
855.376	33.4933	5.3235e-05	0.000121699	0.000149486	0.000151217	0.000126491	4.38852e-05	5.12344e-05	5.36097e-05	0.000117539	0.000146917	0.000146181	0.000128621	4.77075e-05	5.48879e-05
856.953	33.5191	5.36499e-05	0.000122582	0.000149667	0.00015121	0.000126141	4.37192e-05	5.16633e-05	5.40713e-05	0.000118517	0.000147339	0.000146442	0.000128408	4.77957e-05	5.49233e-05
858.455	33.5449	5.39359e-05	0.000123325	0.000149929	0.000151175	0.000125865	4.36948e-05	5.22176e-05	5.44574e-05	0.000119336	0.000147745	0.000146595	0.000128053	4.78074e-05	5.52729e-05
859.958	33.5707	5.42618e-05	0.000123964	0.000149986	0.000151065	0.000125488	4.37175e-05	5.24934e-05	5.48833e-05	0.000119975	0.000148059	0.000146605	0.000127612	4.77823e-05	5.54263e-05
861.511	33.5965	5.46602e-05	0.000124706	0.000149928	0.000151044	0.000125225	4.39337e-05	5.32491e-05	5.5546e-05	0.000120693	0.000148335	0.000146504	0.000127316	4.7868e-05	5.52929e-05
863.031	33.6223	5.5113e-05	0.000125466	0.000149798	0.000151155	0.000124952	4.4144e-05	5.40305e-05	5.62979e-05	0.000121491	0.000148785	0.000146323	0.000127137	4.79369e-05	5.51338e-05
864.58	33.6481	5.56366e-05	0.000126125	0.000149711	0.000151272	0.000124447	4.40718e-05	5.40985e-05	5.69907e-05	0.000122287	0.000149297	0.00014631	0.000126898	4.78573e-05	5.49889e-05
866.094	33.6739	5.60855e-05	0.000126655	0.000149883	0.000151266	0.000124022	4.41044e-05	5.41975e-05	5.75488e-05	0.000123102	0.000149714	0.000146409	0.000126602	4.79918e-05	5.52483e-05
867.68	33.6997	5.65256e-05	0.000127263	0.000149891	0.000151336	0.000123845	4.41687e-05	5.45902e-05	5.8075e-05	0.000123909	0.000150002	0.000146255	0.000126299	4.83329e-05	5.57778e-05
869.244	33.7255	5.6998e-05	0.000128034	0.000149657	0.000151616	0.000123653	4.39416e-05	5.48048e-05	5.86254e-05	0.000124705	0.000150295	0.000146015	0.000125755	4.83478e-05	5.59206e-05
870.77	33.7513	5.73509e-05	0.000128653	0.000149748	0.000151582	0.000123412	4.37648e-05	5.54402e-05	5.91517e-05	0.000125446	0.000150585	0.000145823	0.000125459	4.82872e-05	5.61057e-05
872.212	33.7771	5.78411e-05	0.000129309	0.000149926	0.00015142	0.000122974	4.37723e-05	5.58206e-05	5.99125e-05	0.000126086	0.000150963	0.000145657	0.000125089	4.84677e-05	5.64081e-05
873.799	33.8029	5.83062e-05	0.000130111	0.000150203	0.000151357	0.000122509	4.36844e-05	5.62299e-05	6.04779e-05	0.000126634	0.000151278	0.000145531	0.000124727	4.83963e-05	5.64077e-05
875.47	33.8287	5.88678e-05	0.000130974	0.000150449	0.000151506	0.000122232	4.37073e-05	5.70252e-05	6.08073e-05	0.000127322	0.000151483	0.000145383	0.000124241	4.82893e-05	5.66684e-05
877.053	33.8545	5.94317e-05	0.00013162	0.0001505	0.000151389	0.000121869	4.38148e-05	5.76794e-05	6.13923e-05	0.00012826	0.000151662	0.000145151	0.000123739	4.82683e-05	5.71809e-05
878.56	33.8803	6.01424e-05	0.000132391	0.000150797	0.000151013	0.000121531	4.37888e-05	5.84591e-05	6.20185e-05	0.000129059	0.000151744	0.000145043	0.000123279	4.8434e-05	5.74828e-05
880.117	33.9061	6.0502e-05	0.000133076	0.000150899	0.000150599	0.000121056	4.3691e-05	5.90852e-05	6.26003e-05	0.000129793	0.000152008	0.000144819	0.000122761	4.84489e-05	5.75718e-05
881.647	33.9319	6.07806e-05	0.000133873	0.000150925	0.000150394	0.000120617	4.35863e-05	5.93817e-05	6.31031e-05	0.000130485	0.000152438	0.000144614	0.000122438	4.80393e-05	5.73689e-05
883.241	33.9577	6.12699e-05	0.000134591	0.000151086	0.000150198	0.000120175	4.3654e-05	5.96171e-05	6.356e-05	0.000131147	0.000152867	0.000144508	0.000122092	4.78193e-05	5.70144e-05
884.816	33.9835	6.17752e-05	0.000135365	0.00015121	0.000149993	0.000119774	4.36404e-05	6.01456e-05	6.40598e-05	0.000131739	0.000153112	0.000144589	0.000121792	4.76779e-05	5.73574e-05
886.326	34.0093	6.23294e-05	0.000135927	0.000151207	0.000149823	0.000119038	4.37276e-05	6.05866e-05	6.4644e-05	0.000132474	0.000153284	0.000144531	0.000121481	4.74408e-05	5.78129e-05
887.773	34.0351	6.28382e-05	0.000136533	0.000151096	0.000149845	0.000118581	4.38534e-05	6.08197e-05	6.53093e-05	0.000133281	0.000153267	0.000144386	0.000121242	4.72075e-05	5.79021e-05
889.302	34.0609	6.33075e-05	0.000137078	0.000151129	0.000149519	0.000118086	4.38349e-05	6.1108e-05	6.57761e-05	0.000133937	0.000153238	0.00014443	0.000120875	4.69438e-05	5.79568e-05
890.897	34.0867	6.3857e-05	0.000137782	0.000151274	0.000149222	0.000117754	4.36878e-05	6.08456e-05	6.60501e-05	0.000134566	0.000153214	0.000144217	0.000120684	4.6519e-05	5.80874e-05
892.476	34.1125	6.41818e-05	0.000138602	0.000151371	0.000149047	0.000117404	4.36007e-05	6.1047e-05	6.64604e-05	0.000135127	0.000153269	0.000143904	0.00012049	4.63593e-05	5.83779e-05
893.93	34.1383	6.4576e-05	0.000139618	0.000151496	0.000148941	0.000116989	4.3418e-05	6.18045e-05	6.68794e-05	0.000136022	0.000153349	0.000143842	0.000120013	4.62132e-05	5.85629e-05
895.495	34.1641	6.53091e-05	0.000140621	0.000151608	0.000148759	0.000116672	4.3426e-05	6.26294e-05	6.73616e-05	0.00013669	0.000153459	0.000143629	0.000119343	4.5965e-05	5.86577e-05
897.09	34.1899	6.59899e-05	0.000141302	0.000151566	0.000148613	0.000116216	4.34744e-05	6.27482e-05	6.79547e-05	0.00013748	0.000153447	0.000143592	0.000118925	4.58166e-05	5.85706e-05
898.667	34.2157	6.66991e-05	0.000141893	0.000151772	0.000148358	0.000115538	4.33365e-05	6.31142e-05	6.83566e-05	0.000138339	0.000153408	0.000143407	0.000118591	4.61324e-05	5.85833e-05
900.156	34.2415	6.71075e-05	0.000142546	0.000151973	0.00014808	0.000115387	4.32237e-05	6.31098e-05	6.90058e-05	0.000139033	0.000153554	0.00014321	0.000118392	4.63503e-05	5.87899e-05
901.697	34.2673	6.7673e-05	0.000143221	0.000151801	0.000147919	0.000115088	4.30029e-05	6.3159e-05	6.954e-05	0.000139814	0.000153573	0.000142983	0.000118086	4.6244e-05	5.91251e-05
903.258	34.2931	6.82868e-05	0.000144019	0.000151515	0.000147585	0.000114844	4.27876e-05	6.30108e-05	7.0104e-05	0.000140531	0.000153455	0.000142622	0.000117582	4.62715e-05	5.9154e-05
904.857	34.3189	6.8959e-05	0.000144543	0.000151552	0.000147339	0.000114415	4.25065e-05	6.28232e-05	7.06913e-05	0.000141225	0.000153514	0.000142428	0.000117067	4.6393e-05	5.94157e-05
906.378	34.3447	6.95574e-05	0.00014513	0.000151647	0.000146973	0.000113668	4.26392e-05	6.3226e-05	7.10417e-05	0.00014185	0.000153468	0.000142137	0.000116394	4.63467e-05	5.94369e-05
907.943	34.3705	7.00789e-05	0.000145764	0.000151399	0.000146639	0.000112844	4.2769e-05	6.34942e-05	7.15242e-05	0.000142453	0.000153529	0.000141816	0.000115959	4.62713e-05	5.96877e-05
909.477	34.3963	7.07692e-05	0.000146558	0.000151285	0.000146149	0.000112352	4.2602e-05	6.38378e-05	7.20935e-05	0.000143023	0.000153621	0.000141469	0.000115703	4.6254e-05	6.05783e-05
911.024	34.4221	7.13382e-05	0.000147423	0.000150977	0.000145754	0.000111951	4.2285e-05	6.3737e-05	7.27507e-05	0.000143485	0.000153296	0.000141215	0.000115453	4.612e-05	6.13226e-05
912.567	34.4479	7.22118e-05	0.000148231	0.000150852	0.000145532	0.000111435	4.22572e-05	6.42669e-05	7.33495e-05	0.000143989	0.000152987	0.000141007	0.000115025	4.60047e-05	6.19529e-05
914.126	34.4737	7.27782e-05	0.000148845	0.000150739	0.000145227	0.000111027	4.22135e-05	6.49605e-05	7.39198e-05	0.000144503	0.000152942	0.000140828	0.000114412	4.5997e-05	6.2125e-05
915.65	34.4995	7.33883e-05	0.000149514	0.000150641	0.00014504	0.000110711	4.23513e-05	6.51775e-05	7.48354e-05	0.000144972	0.000153175	0.000140631	0.000113869	4.58772e-05	6.20065e-05
917.223	34.5253	7.38274e-05	0.000150116	0.000150477	0.000144449	0.000110206	4.23036e-05	6.51306e-05	7.56044e-05	0.000145476	0.000153159	0.00014026	0.000113206	4.57652e-05	6.23034e-05
918.805	34.5511	7.42433e-05	0.000150913	0.000150336	0.000143842	0.000109767	4.19398e-05	6.53289e-05	7.63366e-05	0.000146122	0.000153299	0.000140086	0.000112394	4.56096e-05	6.22075e-05
920.386	34.5769	7.4795e-05	0.000151515	0.000150056	0.000143286	0.000109031	4.19164e-05	6.54295e-05	7.70478e-05	0.000146841	0.000153171	0.000139929	0.000111512	4.55679e-05	6.22661e-05
921.911	34.6027	7.55013e-05	0.000152028	0.000149946	0.000142908	0.000108614	4.18179e-05	6.61743e-05	7.78527e-05	0.000147367	0.000153057	0.000139853	0.000110896	4.53731e-05	6.25601e-05
923.427	34.6285	7.61081e-05	0.000152529	0.000149907	0.000142626	0.0001082	4.15618e-05	6.64394e-05	7.86218e-05	0.000148135	0.000152804	0.000139629	0.000110292	4.54665e-05	6.26269e-05
924.944	34.6543	7.66581e-05	0.000153015	0.000149594	0.000142227	0.00010764	4.18613e-05	6.69075e-05	7.92747e-05	0.000148832	0.000152642	0.000139455	0.000109708	4.55739e-05	6.30471e-05
926.511	34.6801	7.73176e-05	0.000153621	0.00014929	0.000141869	0.000107152	4.17478e-05	6.75254e-05	7.98419e-05	0.000149388	0.000152341	0.000139189	0.000109068	4.52708e-05	6.35043e-05
928.038	34.7059	7.78556e-05	0.000154262	0.000148964	0.000141529	0.000106758	4.16667e-05	6.77823e-05	8.04375e-05	0.000150065	0.000151998	0.000138929	0.000108475	4.50827e-05	6.39786e-05
929.611	34.7317	7.85272e-05	0.000154807	0.000148879	0.000141118	0.000106264	4.16598e-05	6.75924e-05	8.08896e-05	0.00015064	0.000151782	0.000138606	0.000107934	4.49556e-05	6.38732e-05
931.17	34.7575	7.90131e-05	0.000155534	0.000148764	0.000140724	0.000105478	4.18478e-05	6.77123e-05	8.12916e-05	0.000151296	0.000151501	0.000138333	0.000107274	4.50328e-05	6.37729e-05
932.776	34.7833	7.95493e-05	0.000156291	0.000148734	0.000140366	0.00010486	4.2109e-05	6.75328e-05	8.16038e-05	0.000152071	0.000151132	0.000138001	0.000106568	4.49035e-05	6.38543e-05
934.34	34.8091	7.99724e-05	0.000156712	0.000148616	0.000140092	0.0001043	4.19477e-05	6.70053e-05	8.20248e-05	0.000152672	0.000150937	0.000137532	0.000105841	4.48129e-05	6.43204e-05
935.911	34.8349	8.05224e-05	0.000157243	0.000148232	0.000139673	0.000103867	4.18192e-05	6.71052e-05	8.2574e-05	0.000153323	0.000150548	0.000137208	0.00010505	4.47192e-05	6.4847e-05
937.402	34.8607	8.09199e-05	0.000157675	0.000147769	0.000139267	0.000103273	4.1869e-05	6.7606e-05	8.32507e-05	0.000153946	0.000150138	0.000136781	0.000104481	4.47111e-05	6.50107e-05
938.917	34.8865	8.15382e-05	0.000158356	0.000147632	0.000138992	0.000102625	4.14712e-05	6.7868e-05	8.39363e-05	0.000154533	0.000149814	0.000136296	0.000103885	4.46052e-05	6.53962e-05
940.506	34.9123	8.22969e-05	0.000159074	0.000147263	0.000138665	0.000102063	4.09704e-05	6.84234e-05	8.45051e-05	0.000155282	0.000149633	0.000135836	0.000103374	4.45796e-05	6.56712e-05
942.12	34.9381	8.31486e-05	0.00015971	0.000147083	0.000138265	0.000101602	4.08266e-05	6.95188e-05	8.51475e-05	0.000155886	0.000149412	0.000135446	0.000102676	4.48252e-05	6.59927e-05
943.68	34.9639	8.38939e-05	0.00015991	0.000146808	0.000137816	0.000101143	4.06607e-05	7.02523e-05	8.57248e-05	0.000156433	0.000149236	0.000135171	0.000102017	4.49625e-05	6.6127e-05
945.184	34.9897	8.47356e-05	0.000160216	0.000146451	0.000137287	0.000100697	4.03913e-05	7.022e-05	8.6144e-05	0.000157059	0.000148996	0.000134956	0.000101653	4.49148e-05	6.61715e-05
946.705	35.0155	8.53215e-05	0.000160526	0.000146109	0.000136653	0.000100239	4.029e-05	7.04575e-05	8.67837e-05	0.000157588	0.000148861	0.000134607	0.000101369	4.49193e-05	6.6228e-05
948.251	35.0413	8.59776e-05	0.000161046	0.000145806	0.00013601	9.97197e-05	4.0324e-05	7.05957e-05	8.74944e-05	0.000158139	0.000148422	0.000134166	0.000100671	4.48679e-05	6.61052e-05
949.722	35.0671	8.66775e-05	0.000161377	0.000145578	0.000135336	9.91974e-05	4.03608e-05	7.05737e-05	8.80322e-05	0.00015865	0.000147858	0.000133707	0.000100133	4.47284e-05	6.60843e-05
951.202	35.0929	8.72838e-05	0.000161696	0.000145178	0.000134895	9.87537e-05	4.05122e-05	7.06138e-05	8.85255e-05	0.000159018	0.000147318	0.000133192	9.97127e-05	4.46017e-05	6.64208e-05
952.726	35.1187	8.77853e-05	0.000162049	0.000144728	0.000134531	9.82304e-05	4.04396e-05	7.07211e-05	8.89875e-05	0.000159455	0.00014688	0.000132586	9.91319e-05	4.45551e-05	6.71025e-05
954.236	35.1445	8.84367e-05	0.000162464	0.000144328	0.000133934	9.75405e-05	4.02194e-05	7.07952e-05	8.95159e-05	0.000160148	0.000146612	0.000132023	9.8566e-05	4.45474e-05	6.78711e-05
955.86	35.1703	8.92434e-05	0.00016282	0.000143908	0.000133393	9.69449e-05	4.01663e-05	7.08497e-05	9.02508e-05	0.000160712	0.000146336	0.000131473	9.80755e-05	4.45633e-05	6.81431e-05
957.433	35.1961	9.00125e-05	0.000163231	0.000143536	0.000132746	9.64285e-05	3.99512e-05	7.09029e-05	9.10551e-05	0.00016105	0.000146012	0.000130956	9.75919e-05	4.44921e-05	6.82405e-05
959.068	35.2219	9.0682e-05	0.000163629	0.000143285	0.000132002	9.58464e-05	3.98478e-05	7.10959e-05	9.16204e-05	0.000161235	0.000145552	0.000130631	9.69164e-05	4.44596e-05	6.87523e-05
960.703	35.2477	9.13264e-05	0.000164074	0.00014314	0.000131365	9.5363e-05	4.00256e-05	7.16341e-05	9.20208e-05	0.000161469	0.000144968	0.000130258	9.60815e-05	4.42534e-05	6.90139e-05
962.213	35.2735	9.1823e-05	0.000164507	0.000142919	0.000130663	9.48826e-05	4.01586e-05	7.2387e-05	9.25962e-05	0.000161919	0.000144463	0.000129772	9.54454e-05	4.39549e-05	6.91784e-05
963.741	35.2993	9.25743e-05	0.000165014	0.000142759	0.000130289	9.43289e-05	4.02455e-05	7.29565e-05	9.30768e-05	0.000162379	0.000143785	0.000129315	9.48798e-05	4.36697e-05	6.93524e-05
965.292	35.3251	9.32301e-05	0.000165347	0.00014216	0.00012984	9.37731e-05	4.00541e-05	7.28446e-05	9.36335e-05	0.000162748	0.000143173	0.000128733	9.4277e-05	4.35579e-05	6.94432e-05
966.826	35.3509	9.37357e-05	0.000165593	0.00014181	0.000129138	9.31418e-05	3.9744e-05	7.22963e-05	9.43296e-05	0.000163268	0.000142662	0.000128126	9.3737e-05	4.36245e-05	6.95235e-05
968.287	35.3767	9.44496e-05	0.000165972	0.000141616	0.000128367	9.24688e-05	3.96835e-05	7.18882e-05	9.51774e-05	0.000163662	0.000142109	0.000127477	9.29734e-05	4.3549e-05	6.92283e-05
969.787	35.4025	9.54445e-05	0.000166415	0.000141011	0.000127736	9.17685e-05	3.9766e-05	7.17263e-05	9.58581e-05	0.000163746	0.000141482	0.000126941	9.22526e-05	4.36312e-05	6.86607e-05
971.37	35.4283	9.63044e-05	0.000166561	0.000140401	0.000127024	9.10041e-05	3.95443e-05	7.15986e-05	9.63105e-05	0.000163747	0.000141041	0.000126518	9.1947e-05	4.34268e-05	6.86804e-05
972.938	35.4541	9.69097e-05	0.000166882	0.000139829	0.00012646	9.03079e-05	3.93622e-05	7.17601e-05	9.69378e-05	0.00016386	0.000140601	0.000125866	9.16352e-05	4.32423e-05	6.84571e-05
974.52	35.4799	9.74154e-05	0.000167238	0.000139353	0.000125872	8.98228e-05	3.93026e-05	7.19013e-05	9.76566e-05	0.000164006	0.000140178	0.0001256	9.10758e-05	4.33872e-05	6.84142e-05
976.095	35.5057	9.801e-05	0.000167333	0.000138988	0.000125211	8.94657e-05	3.92858e-05	7.23748e-05	9.83211e-05	0.000164244	0.000139741	0.000125205	9.0324e-05	4.33707e-05	6.88087e-05
977.599	35.5315	9.8775e-05	0.000167377	0.000138695	0.000124405	8.90303e-05	3.94239e-05	7.31431e-05	9.89284e-05	0.000164366	0.000139284	0.000124693	8.97823e-05	4.35529e-05	6.90953e-05
979.117	35.5573	9.96266e-05	0.00016747	0.000138084	0.00012364	8.86951e-05	3.9407e-05	7.36232e-05	9.98655e-05	0.000164846	0.000138834	0.000124086	8.93033e-05	4.36064e-05	6.94477e-05
980.724	35.5831	0.000100367	0.00016746	0.000137759	0.00012297	8.81108e-05	3.95791e-05	7.35075e-05	0.00010071	0.000165217	0.000138144	0.000123393	8.87598e-05	4.33669e-05	6.94612e-05
982.307	35.6089	0.000100921	0.000167654	0.000137383	0.000122385	8.74922e-05	3.99188e-05	7.3325e-05	0.000101214	0.000165443	0.000137818	0.000122782	8.8262e-05	4.32247e-05	6.92629e-05
983.891	35.6347	0.000101441	0.000167958	0.000136935	0.000121716	8.69136e-05	4.02105e-05	7.41994e-05	0.00010172	0.000165629	0.000137226	0.000122249	8.75772e-05	4.31872e-05	6.94638e-05
985.454	35.6605	0.000102248	0.000168133	0.000136566	0.000121154	8.62468e-05	4.01716e-05	7.45459e-05	0.000102325	0.00016598	0.000136557	0.000121546	8.71008e-05	4.33281e-05	6.94101e-05
986.992	35.6863	0.000102744	0.000168432	0.000135948	0.000120716	8.56365e-05	4.03441e-05	7.48609e-05	0.000102832	0.000166421	0.000135852	0.000120894	8.69035e-05	4.36541e-05	6.96885e-05
988.51	35.7121	0.000103364	0.000168464	0.000135485	0.000119964	8.52413e-05	4.07008e-05	7.52502e-05	0.000103704	0.000166847	0.000135394	0.000120272	8.65713e-05	4.36197e-05	6.97296e-05
989.993	35.7379	0.000104361	0.000168843	0.000134973	0.000119415	8.47278e-05	4.08543e-05	7.49877e-05	0.000104524	0.000167075	0.000135005	0.000119712	8.61514e-05	4.38035e-05	7.00907e-05
991.496	35.7637	0.000105022	0.000169301	0.000134674	0.000118718	8.41913e-05	4.09379e-05	7.47408e-05	0.000105294	0.000167445	0.000134157	0.000119149	8.56172e-05	4.40678e-05	7.04437e-05
993.082	35.7895	0.000105679	0.000169429	0.00013412	0.000118087	8.3814e-05	4.10495e-05	7.51607e-05	0.000105967	0.00016772	0.000133457	0.000118551	8.51743e-05	4.43549e-05	7.07722e-05
994.656	35.8153	0.000106333	0.000169338	0.000133462	0.000117541	8.3355e-05	4.10101e-05	7.57355e-05	0.000106697	0.000167859	0.000132974	0.000117832	8.46408e-05	4.43424e-05	7.06523e-05
996.195	35.8411	0.000106968	0.000169297	0.000132991	0.000117182	8.28918e-05	4.07387e-05	7.60561e-05	0.000107331	0.000168062	0.00013233	0.00011693	8.41058e-05	4.43809e-05	7.07033e-05
997.776	35.8669	0.000107652	0.000169207	0.000132698	0.000116767	8.23571e-05	4.04239e-05	7.58566e-05	0.000108056	0.000168327	0.000131973	0.000116095	8.37793e-05	4.43619e-05	7.12176e-05
999.318	35.8927	0.000108354	0.000169211	0.000131941	0.000116	8.18517e-05	4.02384e-05	7.5947e-05	0.000108613	0.000168429	0.000131313	0.000115325	8.3484e-05	4.44905e-05	7.17252e-05
1000.82	35.9185	0.000109187	0.000169355	0.00013132	0.000115275	8.13117e-05	3.99855e-05	7.64069e-05	0.000109392	0.000168475	0.000130666	0.00011456	8.32141e-05	4.43801e-05	7.19073e-05
1002.31	35.9443	0.000109996	0.000169373	0.000130636	0.000114714	8.06156e-05	3.97708e-05	7.68336e-05	0.000109945	0.000168578	0.000130022	0.000113955	8.28513e-05	4.42221e-05	7.18772e-05
1003.75	35.9701	0.000110907	0.000169384	0.000130065	0.000114016	8.01351e-05	3.96342e-05	7.71456e-05	0.000110604	0.000168638	0.00012949	0.000113363	8.23617e-05	4.40465e-05	7.16973e-05
1005.36	35.9959	0.000111735	0.000169223	0.000129547	0.000113185	7.96726e-05	3.95914e-05	7.73994e-05	0.000111131	0.000168976	0.000129017	0.000112779	8.171e-05	4.38946e-05	7.17859e-05
1007.08	36.0217	0.000112142	0.000169041	0.000128998	0.000112308	7.92555e-05	3.96948e-05	7.77348e-05	0.000111473	0.000169261	0.000128424	0.000112157	8.11896e-05	4.37571e-05	7.2254e-05
1008.57	36.0475	0.000112752	0.000169008	0.000128262	0.000111363	7.88292e-05	3.97857e-05	7.8302e-05	0.000112165	0.000169537	0.000127646	0.000111357	8.06006e-05	4.37543e-05	7.23274e-05
1010.13	36.0733	0.000113428	0.000168801	0.000127665	0.000110591	7.84576e-05	3.9865e-05	7.86111e-05	0.00011295	0.000169729	0.000127034	0.000110717	8.01836e-05	4.37532e-05	7.23192e-05
1011.7	36.0991	0.000114058	0.000168711	0.000127267	0.000110037	7.79799e-05	4.00087e-05	7.88025e-05	0.000113748	0.000169848	0.000126498	0.000110102	7.97398e-05	4.40829e-05	7.21989e-05
1013.2	36.1249	0.000114834	0.000168786	0.000126799	0.00010951	7.76617e-05	4.02943e-05	7.88494e-05	0.000114431	0.000169851	0.00012608	0.00010945	7.9242e-05	4.4313e-05	7.24859e-05
1014.82	36.1507	0.000115261	0.00016872	0.000126351	0.000108699	7.70102e-05	4.03544e-05	7.88329e-05	0.000115024	0.000169657	0.000125584	0.000108723	7.8764e-05	4.42809e-05	7.26127e-05
1016.38	36.1765	0.000116006	0.000168545	0.000125771	0.000107978	7.63327e-05	4.03233e-05	7.88567e-05	0.000115667	0.000169654	0.000124947	0.000108106	7.8232e-05	4.39794e-05	7.30149e-05
1017.91	36.2023	0.000116714	0.0001683	0.000125019	0.000107163	7.588e-05	4.03135e-05	7.90468e-05	0.000116098	0.000169765	0.000124177	0.000107521	7.75765e-05	4.36713e-05	7.29773e-05
1019.41	36.2281	0.000117153	0.000168128	0.00012451	0.000106468	7.54413e-05	4.04288e-05	7.91792e-05	0.000116711	0.000169922	0.000123544	0.000106764	7.69552e-05	4.35884e-05	7.29452e-05
1020.92	36.2539	0.000117698	0.000167741	0.000123963	0.000105723	7.48584e-05	4.06112e-05	7.94624e-05	0.000117226	0.000169979	0.000122861	0.00010613	7.63981e-05	4.36428e-05	7.298e-05
1022.39	36.2797	0.000118607	0.000167487	0.000123336	0.000104802	7.42523e-05	4.11926e-05	7.99929e-05	0.000117946	0.000169876	0.000122035	0.000105482	7.5823e-05	4.38955e-05	7.28443e-05
1023.93	36.3055	0.00011954	0.000167296	0.000122613	0.00010407	7.36983e-05	4.16674e-05	8.05227e-05	0.000118844	0.000169881	0.000121235	0.000104779	7.51736e-05	4.39469e-05	7.26099e-05
1025.5	36.3313	0.000120442	0.000166964	0.000121867	0.000103368	7.30387e-05	4.18057e-05	8.1211e-05	0.000119818	0.000169976	0.000120098	0.000104003	7.45655e-05	4.39076e-05	7.24097e-05
1027.1	36.3571	0.000121294	0.000166367	0.000120978	0.000102634	7.26398e-05	4.15414e-05	8.14121e-05	0.000120672	0.000169958	0.000119155	0.000103449	7.40834e-05	4.40173e-05	7.23979e-05
1028.67	36.3829	0.000122093	0.000166077	0.000120308	0.000101973	7.21158e-05	4.16088e-05	8.15403e-05	0.00012159	0.000170044	0.0001188	0.000102932	7.35828e-05	4.40442e-05	7.27073e-05
1030.22	36.4087	0.000122733	0.000166064	0.000119732	0.000101202	7.14643e-05	4.20751e-05	8.15954e-05	0.000122376	0.000169995	0.000118237	0.000102291	7.32327e-05	4.3899e-05	7.30483e-05
1031.74	36.4345	0.000123467	0.000165992	0.000119145	0.000100551	7.08137e-05	4.24896e-05	8.14718e-05	0.000123149	0.000169853	0.000117356	0.00010145	7.2888e-05	4.39015e-05	7.31948e-05
1033.31	36.4603	0.000124227	0.000165561	0.000118498	9.98702e-05	7.01983e-05	4.25564e-05	8.11983e-05	0.000123984	0.00016983	0.000116558	0.000100657	7.25072e-05	4.39656e-05	7.33718e-05
1034.87	36.4861	0.000125072	0.00016518	0.000117794	9.921e-05	6.96286e-05	4.29316e-05	8.07831e-05	0.000124773	0.000169786	0.000115811	9.99041e-05	7.18034e-05	4.40016e-05	7.33156e-05
1036.47	36.5119	0.000125702	0.000164989	0.000116998	9.83132e-05	6.91085e-05	4.32994e-05	8.05702e-05	0.000125705	0.000169722	0.000115008	9.91505e-05	7.09945e-05	4.40725e-05	7.33718e-05
1038.02	36.5377	0.000126349	0.000164688	0.000116162	9.73646e-05	6.86573e-05	4.35139e-05	8.06594e-05	0.000126712	0.000169488	0.000114189	9.8253e-05	7.0488e-05	4.41516e-05	7.34025e-05
1039.6	36.5635	0.000127427	0.000164433	0.000115335	9.65328e-05	6.83295e-05	4.35767e-05	8.08963e-05	0.000127655	0.000169095	0.000113375	9.74185e-05	7.01814e-05	4.43109e-05	7.34619e-05
1041.19	36.5893	0.000128539	0.000164297	0.0001146	9.57625e-05	6.78936e-05	4.37108e-05	8.11626e-05	0.000128474	0.000168788	0.000112639	9.66483e-05	6.95696e-05	4.43107e-05	7.32245e-05
1042.73	36.6151	0.000129086	0.000163966	0.000113989	9.48436e-05	6.72348e-05	4.39346e-05	8.11565e-05	0.00012915	0.000168706	0.00011197	9.59451e-05	6.87517e-05	4.44245e-05	7.30501e-05
1044.22	36.6409	0.00012968	0.000163406	0.000113448	9.3914e-05	6.68521e-05	4.40359e-05	8.11414e-05	0.000129729	0.000168686	0.000111227	9.5235e-05	6.81657e-05	4.44457e-05	7.31951e-05
1045.73	36.6667	0.000130594	0.000163049	0.000112891	9.3173e-05	6.63561e-05	4.43977e-05	8.13515e-05	0.000130559	0.000168638	0.000110644	9.45185e-05	6.78124e-05	4.43485e-05	7.34418e-05
1047.26	36.6925	0.000131347	0.000162664	0.000112476	9.26516e-05	6.59404e-05	4.46354e-05	8.12316e-05	0.00013149	0.00016858	0.000110206	9.39849e-05	6.75902e-05	4.4318e-05	7.37346e-05
1048.78	36.7183	0.000131858	0.000162021	0.00011204	9.21194e-05	6.55027e-05	4.46781e-05	8.10716e-05	0.000132464	0.000168403	0.000109338	9.33594e-05	6.71454e-05	4.42582e-05	7.39522e-05
1050.39	36.7441	0.000132373	0.000161548	0.000111678	9.14529e-05	6.49548e-05	4.49262e-05	8.10235e-05	0.000133168	0.000168349	0.000108394	9.26663e-05	6.66361e-05	4.43296e-05	7.43221e-05
1051.97	36.7699	0.00013303	0.000160989	0.000111024	9.07828e-05	6.44493e-05	4.48505e-05	8.10564e-05	0.000133889	0.000168524	0.000107446	9.2185e-05	6.62752e-05	4.44971e-05	7.47894e-05
1053.5	36.7957	0.0001336	0.000160627	0.000110297	9.01712e-05	6.41869e-05	4.48649e-05	8.08722e-05	0.000134546	0.000168376	0.00010662	9.16966e-05	6.58134e-05	4.44841e-05	7.52339e-05
1055	36.8215	0.000134433	0.000160103	0.000109519	8.95281e-05	6.3835e-05	4.51001e-05	8.06655e-05	0.000135213	0.000168194	0.000105945	9.10568e-05	6.53266e-05	4.44019e-05	7.5344e-05
1056.58	36.8473	0.000135089	0.000159659	0.000108647	8.89078e-05	6.32508e-05	4.5275e-05	8.03058e-05	0.000136029	0.000167787	0.000105254	9.03022e-05	6.46447e-05	4.47045e-05	7.53635e-05
1058.13	36.8731	0.000135749	0.000159218	0.000107591	8.84864e-05	6.26523e-05	4.5111e-05	8.00553e-05	0.000136866	0.000167343	0.000104449	8.98596e-05	6.41836e-05	4.46869e-05	7.55361e-05
1059.64	36.8989	0.000136392	0.000158829	0.000106824	8.8009e-05	6.2072e-05	4.51819e-05	7.97698e-05	0.0001375	0.000167037	0.000103736	8.94656e-05	6.38073e-05	4.495e-05	7.55384e-05
1061.12	36.9247	0.000137121	0.000158443	0.000106003	8.74734e-05	6.15158e-05	4.52082e-05	7.97709e-05	0.000138253	0.000166686	0.000103168	8.89564e-05	6.35237e-05	4.50586e-05	7.59951e-05
1062.72	36.9505	0.000137624	0.000158042	0.000105206	8.70561e-05	6.10797e-05	4.57852e-05	7.99957e-05	0.000138853	0.000166471	0.000102503	8.83086e-05	6.32784e-05	4.54621e-05	7.5927e-05
1064.34	36.9763	0.000137942	0.000157629	0.000104518	8.63527e-05	6.07341e-05	4.6182e-05	7.98975e-05	0.000139721	0.000166206	0.000101721	8.74944e-05	6.28408e-05	4.59397e-05	7.56675e-05
1065.91	37.0021	0.000138661	0.000157216	0.000103907	8.54628e-05	6.02054e-05	4.63811e-05	8.0001e-05	0.000140621	0.000165707	0.000101156	8.67751e-05	6.22787e-05	4.62071e-05	7.55123e-05
1067.46	37.0279	0.000138949	0.00015649	0.000103133	8.50217e-05	5.98392e-05	4.62369e-05	8.00839e-05	0.000141584	0.000165198	0.000100389	8.61598e-05	6.17031e-05	4.62907e-05	7.5224e-05
1068.99	37.0537	0.000139554	0.000155854	0.000102683	8.45984e-05	5.94572e-05	4.63497e-05	8.0197e-05	0.000142425	0.000164745	9.95593e-05	8.55942e-05	6.12039e-05	4.63136e-05	7.46941e-05
1070.5	37.0795	0.000140276	0.000155563	0.00010224	8.40812e-05	5.88916e-05	4.65461e-05	8.01338e-05	0.000143366	0.000164426	9.88402e-05	8.49381e-05	6.06889e-05	4.63374e-05	7.48689e-05
1072.03	37.1053	0.000140966	0.000155316	0.000101901	8.35282e-05	5.84764e-05	4.70343e-05	8.00759e-05	0.000144255	0.000164204	9.83079e-05	8.43597e-05	6.02996e-05	4.63401e-05	7.50078e-05
1073.49	37.1311	0.000141472	0.000154942	0.000101447	8.29302e-05	5.78471e-05	4.73927e-05	7.98648e-05	0.000145113	0.000163932	9.75999e-05	8.38873e-05	5.99259e-05	4.63805e-05	7.51279e-05
1075.11	37.1569	0.000141991	0.000154414	0.000101056	8.23113e-05	5.73921e-05	4.75973e-05	7.94801e-05	0.000145879	0.000163724	9.70715e-05	8.32252e-05	5.97058e-05	4.63216e-05	7.53147e-05
1076.71	37.1827	0.000142598	0.000153892	0.000100476	8.18355e-05	5.67055e-05	4.78124e-05	7.90647e-05	0.000146692	0.000163347	9.63703e-05	8.2457e-05	5.9294e-05	4.63102e-05	7.58946e-05
1078.26	37.2085	0.000142943	0.000153281	9.97487e-05	8.11337e-05	5.61841e-05	4.80461e-05	7.9192e-05	0.00014745	0.000162927	9.56983e-05	8.17547e-05	5.88888e-05	4.65102e-05	7.59399e-05
1079.77	37.2343	0.000143289	0.000152705	9.91635e-05	8.04467e-05	5.58621e-05	4.84422e-05	7.90616e-05	0.000148511	0.00016248	9.46999e-05	8.0981e-05	5.83729e-05	4.66805e-05	7.59256e-05
1081.34	37.2601	0.000143738	0.000152038	9.83463e-05	7.98292e-05	5.5688e-05	4.85603e-05	7.89782e-05	0.000149507	0.000162094	9.37901e-05	8.04492e-05	5.79328e-05	4.6874e-05	7.61588e-05
1082.87	37.2859	0.000144546	0.000151414	9.75221e-05	7.89853e-05	5.54997e-05	4.85144e-05	7.85507e-05	0.000150306	0.000161685	9.32334e-05	8.00562e-05	5.75119e-05	4.70277e-05	7.6221e-05
1084.44	37.3117	0.000145046	0.000150669	9.66237e-05	7.84965e-05	5.5098e-05	4.85928e-05	7.85234e-05	0.000151086	0.000161371	9.25925e-05	7.97769e-05	5.70161e-05	4.66948e-05	7.62634e-05
1085.98	37.3375	0.000145457	0.000150145	9.57797e-05	7.79671e-05	5.47182e-05	4.88682e-05	7.81134e-05	0.000151985	0.00016079	9.18488e-05	7.918e-05	5.65114e-05	4.67399e-05	7.59883e-05
1087.54	37.3633	0.000145922	0.000149644	9.50486e-05	7.74298e-05	5.45055e-05	4.88922e-05	7.75748e-05	0.000152675	0.000160287	9.12219e-05	7.84304e-05	5.6068e-05	4.70415e-05	7.58826e-05
1089.09	37.3891	0.000146547	0.000148895	9.44035e-05	7.66587e-05	5.42246e-05	4.9317e-05	7.74319e-05	0.000153314	0.000159951	9.04587e-05	7.78367e-05	5.57087e-05	4.74863e-05	7.59489e-05
1090.68	37.4149	0.000147081	0.000148253	9.37134e-05	7.58118e-05	5.37502e-05	4.93647e-05	7.71816e-05	0.000154165	0.000159702	8.96736e-05	7.70889e-05	5.52868e-05	4.78459e-05	7.59429e-05
1092.24	37.4407	0.000147558	0.000147568	9.28162e-05	7.52176e-05	5.34108e-05	4.97927e-05	7.74283e-05	0.00015489	0.000159327	8.90862e-05	7.66264e-05	5.48621e-05	4.80289e-05	7.61662e-05
1093.84	37.4665	0.000148342	0.000146985	9.21879e-05	7.47585e-05	5.30652e-05	5.01549e-05	7.76864e-05	0.000155483	0.000158687	8.85069e-05	7.63398e-05	5.44763e-05	4.81699e-05	7.62313e-05
1095.33	37.4923	0.000148898	0.000146271	9.14266e-05	7.44304e-05	5.29428e-05	5.04602e-05	7.78453e-05	0.000156202	0.000157971	8.77282e-05	7.58307e-05	5.41896e-05	4.83056e-05	7.60829e-05
1096.87	37.5181	0.000149399	0.000145766	9.03771e-05	7.39411e-05	5.25388e-05	5.06567e-05	7.81842e-05	0.000156941	0.00015741	8.72037e-05	7.52375e-05	5.38547e-05	4.86244e-05	7.60273e-05
1098.4	37.5439	0.000149934	0.000145126	8.99347e-05	7.36592e-05	5.21098e-05	5.08625e-05	7.84706e-05	0.000157645	0.000157093	8.66561e-05	7.46444e-05	5.34482e-05	4.90357e-05	7.56836e-05
1099.92	37.5697	0.000150866	0.000144437	8.92193e-05	7.3164e-05	5.16275e-05	5.1104e-05	7.88491e-05	0.000158357	0.00015648	8.60673e-05	7.42092e-05	5.30206e-05	4.93908e-05	7.55022e-05
1101.36	37.5955	0.000151564	0.000143789	8.85371e-05	7.24469e-05	5.11586e-05	5.14037e-05	7.8789e-05	0.000159176	0.000155893	8.54943e-05	7.36416e-05	5.24718e-05	4.97392e-05	7.50844e-05
1102.89	37.6213	0.000152132	0.000143307	8.79135e-05	7.14632e-05	5.07832e-05	5.15209e-05	7.85351e-05	0.00015982	0.000155282	8.48477e-05	7.30202e-05	5.21985e-05	5.0016e-05	7.44955e-05
1104.46	37.6471	0.000152815	0.000142473	8.73888e-05	7.09649e-05	5.04105e-05	5.18511e-05	7.78452e-05	0.000160539	0.00015476	8.41701e-05	7.23551e-05	5.2157e-05	5.0535e-05	7.48399e-05
1106.05	37.6729	0.00015345	0.000141707	8.7025e-05	7.04782e-05	5.04642e-05	5.22938e-05	7.76266e-05	0.000161009	0.000154029	8.35033e-05	7.18333e-05	5.2122e-05	5.09589e-05	7.5144e-05
1107.65	37.6987	0.000154051	0.000141056	8.63875e-05	7.00067e-05	5.01906e-05	5.23494e-05	7.78971e-05	0.000161506	0.000153344	8.27501e-05	7.12904e-05	5.19543e-05	5.11026e-05	7.51637e-05
1109.16	37.7245	0.000154462	0.000140435	8.57999e-05	6.96071e-05	4.97024e-05	5.26015e-05	7.82387e-05	0.000162105	0.000152683	8.21033e-05	7.0607e-05	5.18412e-05	5.1234e-05	7.51006e-05
1110.75	37.7503	0.000154909	0.000139965	8.49607e-05	6.90298e-05	4.95144e-05	5.31765e-05	7.85771e-05	0.000162669	0.000152082	8.158e-05	6.99214e-05	5.159e-05	5.14041e-05	7.51569e-05
1112.41	37.7761	0.000155494	0.000139236	8.43045e-05	6.83267e-05	4.9424e-05	5.35788e-05	7.83362e-05	0.000163262	0.000151475	8.08765e-05	6.91459e-05	5.11741e-05	5.14968e-05	7.54722e-05
1113.92	37.8019	0.000155966	0.000138211	8.3769e-05	6.77386e-05	4.92874e-05	5.37153e-05	7.86476e-05	0.000163755	0.000150844	8.01984e-05	6.84328e-05	5.08204e-05	5.15214e-05	7.59036e-05
1115.48	37.8277	0.000156419	0.000137281	8.3113e-05	6.70198e-05	4.87922e-05	5.40967e-05	7.8956e-05	0.000164247	0.000150051	7.9449e-05	6.7788e-05	5.04145e-05	5.1519e-05	7.5971e-05
1117.01	37.8535	0.000157037	0.000136449	8.24074e-05	6.64321e-05	4.82237e-05	5.44562e-05	7.88731e-05	0.000164834	0.00014926	7.88035e-05	6.71773e-05	5.02204e-05	5.14861e-05	7.60691e-05
1118.53	37.8793	0.000157398	0.000135819	8.17908e-05	6.60861e-05	4.78979e-05	5.45353e-05	7.83895e-05	0.000165522	0.00014866	7.8278e-05	6.67322e-05	5.01675e-05	5.13238e-05	7.59584e-05
1120.1	37.9051	0.000157601	0.000135114	8.10915e-05	6.57172e-05	4.76261e-05	5.42696e-05	7.75158e-05	0.000166214	0.000148135	7.75559e-05	6.635e-05	5.00881e-05	5.12909e-05	7.58118e-05
1121.67	37.9309	0.000157908	0.00013437	8.03278e-05	6.51857e-05	4.73958e-05	5.42277e-05	7.70895e-05	0.000166851	0.000147421	7.6893e-05	6.58425e-05	4.99077e-05	5.15964e-05	7.59451e-05
1123.17	37.9567	0.00015832	0.000133489	7.95925e-05	6.47522e-05	4.72076e-05	5.43949e-05	7.73942e-05	0.000167376	0.000146603	7.6574e-05	6.53667e-05	4.96044e-05	5.21342e-05	7.62661e-05
1124.69	37.9825	0.000158683	0.000132687	7.89752e-05	6.44393e-05	4.71674e-05	5.43336e-05	7.76027e-05	0.000167928	0.000145853	7.62055e-05	6.48396e-05	4.91769e-05	5.26147e-05	7.65423e-05
1126.29	38.0083	0.000158826	0.000131911	7.8367e-05	6.40016e-05	4.69697e-05	5.43535e-05	7.76771e-05	0.000168649	0.00014519	7.56984e-05	6.43425e-05	4.87295e-05	5.2951e-05	7.65188e-05
1127.89	38.0341	0.000158895	0.000130978	7.76605e-05	6.33966e-05	4.65244e-05	5.46345e-05	7.74767e-05	0.000169386	0.000144632	7.536e-05	6.4071e-05	4.84459e-05	5.31553e-05	7.61154e-05
1129.42	38.0599	0.000159214	0.000130033	7.70014e-05	6.2886e-05	4.61433e-05	5.4966e-05	7.69971e-05	0.000170064	0.000143962	7.50566e-05	6.37625e-05	4.83066e-05	5.33526e-05	7.56694e-05
1130.99	38.0857	0.000159429	0.000129124	7.66035e-05	6.23932e-05	4.57875e-05	5.54207e-05	7.65579e-05	0.000170805	0.000143192	7.47141e-05	6.33029e-05	4.82088e-05	5.3578e-05	7.56937e-05
1132.49	38.1115	0.000159728	0.000128271	7.62232e-05	6.19925e-05	4.54244e-05	5.5867e-05	7.64829e-05	0.000171319	0.00014252	7.44118e-05	6.27981e-05	4.81341e-05	5.39534e-05	7.56203e-05
1134.01	38.1373	0.000159775	0.000127452	7.55976e-05	6.1557e-05	4.51642e-05	5.64117e-05	7.67716e-05	0.000171716	0.000141862	7.41388e-05	6.23766e-05	4.80963e-05	5.42827e-05	7.55699e-05
1135.53	38.1631	0.000160126	0.000126973	7.49909e-05	6.11883e-05	4.50672e-05	5.70668e-05	7.67156e-05	0.000172137	0.000141384	7.37236e-05	6.18994e-05	4.79048e-05	5.46351e-05	7.54729e-05
1137.08	38.1889	0.000160488	0.00012645	7.43452e-05	6.07812e-05	4.49105e-05	5.7236e-05	7.66714e-05	0.00017243	0.000140979	7.3205e-05	6.1601e-05	4.77024e-05	5.48263e-05	7.55489e-05
1138.59	38.2147	0.000161157	0.000125847	7.37316e-05	6.03011e-05	4.5037e-05	5.72053e-05	7.6655e-05	0.000172854	0.000140289	7.26384e-05	6.11761e-05	4.73033e-05	5.51504e-05	7.54822e-05
1140.11	38.2405	0.000161453	0.000125033	7.32037e-05	6.00459e-05	4.50646e-05	5.72488e-05	7.654e-05	0.000173412	0.000139547	7.20184e-05	6.06824e-05	4.6776e-05	5.55466e-05	7.53022e-05
1141.6	38.2663	0.000161669	0.000124221	7.26161e-05	5.98672e-05	4.48773e-05	5.73774e-05	7.65798e-05	0.000173918	0.000138721	7.13532e-05	6.01387e-05	4.66004e-05	5.55063e-05	7.55384e-05
1143.05	38.2921	0.000161983	0.000123405	7.20336e-05	5.94985e-05	4.46935e-05	5.74746e-05	7.65252e-05	0.000174437	0.000137975	7.08043e-05	5.96506e-05	4.66088e-05	5.54167e-05	7.60127e-05
1144.78	38.3179	0.000162382	0.000122552	7.16376e-05	5.93403e-05	4.44302e-05	5.76138e-05	7.63543e-05	0.000174806	0.000137376	7.03603e-05	5.92376e-05	4.66049e-05	5.56341e-05	7.61715e-05
1146.48	38.3437	0.000162622	0.000121698	7.12414e-05	5.91331e-05	4.41161e-05	5.77678e-05	7.61852e-05	0.000175302	0.000136787	6.98493e-05	5.87702e-05	4.64008e-05	5.61464e-05	7.617e-05
1148.02	38.3695	0.000162723	0.000120741	7.07814e-05	5.86668e-05	4.40665e-05	5.78783e-05	7.63617e-05	0.000175788	0.000136261	6.92926e-05	5.83573e-05	4.6154e-05	5.62693e-05	7.62478e-05
1149.57	38.3953	0.000162884	0.000119812	7.03382e-05	5.8358e-05	4.4058e-05	5.78114e-05	7.63769e-05	0.000176107	0.000135663	6.88016e-05	5.81417e-05	4.5852e-05	5.6176e-05	7.61032e-05
1151.13	38.4211	0.000163324	0.00011906	6.98794e-05	5.81949e-05	4.39491e-05	5.77257e-05	7.60026e-05	0.000176334	0.000134825	6.8385e-05	5.79653e-05	4.55638e-05	5.62431e-05	7.60996e-05
1152.67	38.4469	0.000163704	0.000118221	6.92445e-05	5.79387e-05	4.37996e-05	5.78092e-05	7.5809e-05	0.000176577	0.000133932	6.80177e-05	5.75475e-05	4.54236e-05	5.61887e-05	7.625e-05
1154.15	38.4727	0.000163689	0.000117385	6.84145e-05	5.75275e-05	4.36048e-05	5.81667e-05	7.54629e-05	0.000176968	0.000132974	6.76679e-05	5.71381e-05	4.54592e-05	5.60451e-05	7.64942e-05
1155.59	38.4985	0.00016389	0.000116793	6.77996e-05	5.73004e-05	4.3382e-05	5.85902e-05	7.49829e-05	0.000177195	0.000132068	6.72915e-05	5.68879e-05	4.54043e-05	5.60234e-05	7.65837e-05
1157.17	38.5243	0.000164073	0.000116229	6.73073e-05	5.68584e-05	4.3274e-05	5.87308e-05	7.48018e-05	0.00017753	0.000131091	6.68239e-05	5.6728e-05	4.54665e-05	5.59328e-05	7.65474e-05
1158.77	38.5501	0.000164123	0.000115482	6.71331e-05	5.64274e-05	4.33548e-05	5.90118e-05	7.47227e-05	0.000177898	0.000130194	6.64008e-05	5.62367e-05	4.54922e-05	5.60976e-05	7.64016e-05
1160.25	38.5759	0.000164187	0.000114876	6.67857e-05	5.62464e-05	4.38081e-05	5.90453e-05	7.46828e-05	0.000178326	0.000129353	6.6179e-05	5.58177e-05	4.54918e-05	5.63781e-05	7.67157e-05
1161.75	38.6017	0.000164324	0.000114257	6.65852e-05	5.6119e-05	4.39996e-05	5.89093e-05	7.48754e-05	0.000178842	0.000128431	6.59105e-05	5.5596e-05	4.56634e-05	5.69716e-05	7.73538e-05
1163.34	38.6275	0.000164312	0.000113665	6.63208e-05	5.61467e-05	4.41863e-05	5.89214e-05	7.494e-05	0.000179151	0.000127581	6.57091e-05	5.54633e-05	4.57816e-05	5.73418e-05	7.80288e-05
1164.88	38.6533	0.000164454	0.000112832	6.59427e-05	5.59671e-05	4.40697e-05	5.89438e-05	7.47954e-05	0.000179478	0.000126626	6.54549e-05	5.53312e-05	4.56663e-05	5.76625e-05	7.79967e-05
1166.47	38.6791	0.00016474	0.000112079	6.56177e-05	5.57728e-05	4.39834e-05	5.90789e-05	7.47902e-05	0.000179816	0.000125896	6.52183e-05	5.51968e-05	4.56242e-05	5.77662e-05	7.78158e-05
1167.99	38.7049	0.000164885	0.000111334	6.50573e-05	5.56694e-05	4.39178e-05	5.9277e-05	7.48991e-05	0.000180058	0.000125189	6.52383e-05	5.48692e-05	4.60196e-05	5.80684e-05	7.76267e-05
1169.58	38.7307	0.000165093	0.000110601	6.43977e-05	5.55354e-05	4.37965e-05	5.95793e-05	7.4894e-05	0.000180391	0.0001244	6.51735e-05	5.46363e-05	4.61738e-05	5.8284e-05	7.74209e-05
1171.16	38.7564	0.000165175	0.000109941	6.3974e-05	5.52085e-05	4.38232e-05	5.98035e-05	7.49645e-05	0.000180666	0.000123541	6.51016e-05	5.45112e-05	4.61633e-05	5.85613e-05	7.76555e-05
1172.65	38.7822	0.000165241	0.00010909	6.37171e-05	5.48923e-05	4.38724e-05	6.01914e-05	7.45921e-05	0.000181227	0.000122677	6.49441e-05	5.44316e-05	4.59823e-05	5.8805e-05	7.78604e-05
1174.22	38.808	0.000165385	0.000108128	6.33355e-05	5.46493e-05	4.41859e-05	6.04653e-05	7.43579e-05	0.000181417	0.000122108	6.45829e-05	5.42807e-05	4.58023e-05	5.94049e-05	7.80792e-05
1175.8	38.8338	0.000165522	0.000107183	6.30525e-05	5.44588e-05	4.45817e-05	6.06434e-05	7.42772e-05	0.000181415	0.000121495	6.45708e-05	5.40911e-05	4.5727e-05	5.98625e-05	7.84828e-05
1177.34	38.8596	0.000165558	0.000106383	6.28577e-05	5.43858e-05	4.48844e-05	6.10636e-05	7.43153e-05	0.000181421	0.000121047	6.44595e-05	5.40056e-05	4.56592e-05	6.00563e-05	7.86734e-05
1178.88	38.8854	0.000165633	0.000105507	6.25141e-05	5.43748e-05	4.49963e-05	6.15723e-05	7.44034e-05	0.000181507	0.000120442	6.4403e-05	5.40382e-05	4.55622e-05	6.02991e-05	7.86888e-05
1180.37	38.9112	0.000165602	0.000104953	6.20083e-05	5.41576e-05	4.50263e-05	6.19427e-05	7.4397e-05	0.000181478	0.000119434	6.44719e-05	5.40197e-05	4.55455e-05	6.07417e-05	7.87152e-05
1181.97	38.937	0.000165874	0.000104542	6.17368e-05	5.40039e-05	4.48501e-05	6.20556e-05	7.40775e-05	0.000181437	0.000118456	6.4719e-05	5.37561e-05	4.57871e-05	6.09014e-05	7.8526e-05
1183.54	38.9628	0.00016591	0.00010381	6.14166e-05	5.38462e-05	4.47796e-05	6.22892e-05	7.35172e-05	0.000181406	0.000117442	6.48117e-05	5.36081e-05	4.57958e-05	6.09548e-05	7.81884e-05
1185.01	38.9886	0.00016592	0.00010299	6.11588e-05	5.37608e-05	4.47717e-05	6.2452e-05	7.35059e-05	0.000181468	0.000116608	6.43997e-05	5.36395e-05	4.57763e-05	6.11045e-05	7.78272e-05
1186.58	39.0144	0.000166007	0.00010223	6.08819e-05	5.36701e-05	4.49151e-05	6.29458e-05	7.36143e-05	0.00018149	0.00011605	6.41374e-05	5.34932e-05	4.5931e-05	6.13518e-05	7.76179e-05
1188.18	39.0402	0.000166104	0.000101693	6.07705e-05	5.36228e-05	4.50384e-05	6.31746e-05	7.34944e-05	0.000181481	0.000115289	6.39475e-05	5.32652e-05	4.6056e-05	6.13181e-05	7.74515e-05
1189.74	39.066	0.00016611	0.000100924	6.06655e-05	5.33403e-05	4.50367e-05	6.34798e-05	7.35094e-05	0.000181445	0.000114713	6.3811e-05	5.3068e-05	4.60974e-05	6.09859e-05	7.70526e-05
1191.31	39.0918	0.000166212	0.000100026	6.05904e-05	5.33314e-05	4.50199e-05	6.38032e-05	7.33174e-05	0.000181511	0.000113899	6.36756e-05	5.29624e-05	4.60834e-05	6.0863e-05	7.69191e-05
1192.86	39.1176	0.000166284	9.91198e-05	6.02845e-05	5.30947e-05	4.49799e-05	6.39094e-05	7.30761e-05	0.000181518	0.000113268	6.38862e-05	5.28017e-05	4.61551e-05	6.09919e-05	7.71864e-05
1194.43	39.1434	0.000166386	9.8288e-05	5.98902e-05	5.2856e-05	4.51411e-05	6.39836e-05	7.2835e-05	0.000181471	0.000112777	6.39323e-05	5.24414e-05	4.62644e-05	6.08669e-05	7.72989e-05
1195.94	39.1692	0.000166406	9.75144e-05	5.94575e-05	5.27451e-05	4.50781e-05	6.39646e-05	7.2589e-05	0.000181507	0.000112246	6.39172e-05	5.21028e-05	4.6309e-05	6.09861e-05	7.74007e-05
1197.48	39.195	0.000166252	9.69097e-05	5.90969e-05	5.25153e-05	4.51492e-05	6.41441e-05	7.26597e-05	0.000181721	0.00011154	6.37387e-05	5.17282e-05	4.60849e-05	6.07777e-05	7.76396e-05
1199.01	39.2208	0.000166057	9.60735e-05	5.88546e-05	5.22614e-05	4.51354e-05	6.43336e-05	7.27213e-05	0.0001818	0.000110613	6.35855e-05	5.17343e-05	4.61788e-05	6.06653e-05	7.77181e-05
1200.58	39.2466	0.000165852	9.52703e-05	5.86025e-05	5.213e-05	4.50114e-05	6.44356e-05	7.23406e-05	0.000181812	0.000109885	6.32178e-05	5.17403e-05	4.62779e-05	6.07594e-05	7.74337e-05
1202.11	39.2724	0.000165595	9.47117e-05	5.82056e-05	5.18872e-05	4.498e-05	6.46806e-05	7.22743e-05	0.000181711	0.000109413	6.27907e-05	5.17358e-05	4.63037e-05	6.1002e-05	7.73191e-05
1203.67	39.2982	0.000165405	9.42381e-05	5.78574e-05	5.16401e-05	4.49938e-05	6.50021e-05	7.23428e-05	0.000181553	0.000108734	6.25202e-05	5.16644e-05	4.64811e-05	6.09992e-05	7.7644e-05
1205.23	39.324	0.000165317	9.37033e-05	5.73601e-05	5.15555e-05	4.50803e-05	6.51138e-05	7.23172e-05	0.000181467	0.00010797	6.22426e-05	5.15855e-05	4.66632e-05	6.0697e-05	7.76114e-05
1206.79	39.3498	0.000165057	9.29701e-05	5.68531e-05	5.17079e-05	4.54238e-05	6.52256e-05	7.20525e-05	0.000181702	0.000107222	6.20942e-05	5.166e-05	4.66972e-05	6.06578e-05	7.77501e-05
1208.33	39.3756	0.000164893	9.23802e-05	5.66046e-05	5.17541e-05	4.56724e-05	6.56942e-05	7.18365e-05	0.000181707	0.00010642	6.20996e-05	5.16312e-05	4.67939e-05	6.08564e-05	7.78846e-05
1209.8	39.4014	0.000164761	9.17822e-05	5.64314e-05	5.15943e-05	4.59407e-05	6.62203e-05	7.15552e-05	0.000181527	0.00010569	6.19e-05	5.1535e-05	4.67063e-05	6.11045e-05	7.78619e-05
1211.34	39.4272	0.000164724	9.1006e-05	5.62315e-05	5.13833e-05	4.61662e-05	6.64085e-05	7.10035e-05	0.000181479	0.000105054	6.17539e-05	5.15543e-05	4.68192e-05	6.12241e-05	7.77784e-05
1212.89	39.453	0.000164648	9.03882e-05	5.60876e-05	5.13105e-05	4.61861e-05	6.64338e-05	7.05464e-05	0.00018145	0.000104346	6.16602e-05	5.15269e-05	4.6927e-05	6.14457e-05	7.78226e-05
1214.5	39.4788	0.000164536	8.96718e-05	5.60332e-05	5.13093e-05	4.61344e-05	6.61646e-05	7.02792e-05	0.000181213	0.000103509	6.15152e-05	5.14981e-05	4.70316e-05	6.19199e-05	7.7511e-05
1216.13	39.5046	0.000164442	8.90203e-05	5.58821e-05	5.11222e-05	4.60758e-05	6.59087e-05	7.00973e-05	0.000180989	0.0001028	6.14675e-05	5.15408e-05	4.71099e-05	6.24127e-05	7.71685e-05
1217.61	39.5304	0.00016415	8.86552e-05	5.56435e-05	5.08639e-05	4.62401e-05	6.588e-05	6.96416e-05	0.000180901	0.000102153	6.14804e-05	5.15358e-05	4.72466e-05	6.28098e-05	7.69116e-05
1219.15	39.5562	0.000163953	8.80813e-05	5.54633e-05	5.05527e-05	4.65707e-05	6.59004e-05	6.90515e-05	0.000180702	0.00010138	6.15901e-05	5.14016e-05	4.73161e-05	6.30086e-05	7.69025e-05
1220.7	39.582	0.00016393	8.733e-05	5.52225e-05	5.02545e-05	4.68793e-05	6.61355e-05	6.8906e-05	0.000180491	0.00010063	6.16147e-05	5.13762e-05	4.72366e-05	6.31139e-05	7.68e-05
1222.29	39.6078	0.000163863	8.66085e-05	5.49259e-05	5.02395e-05	4.70693e-05	6.64782e-05	6.91551e-05	0.000180345	9.97584e-05	6.17496e-05	5.14906e-05	4.72411e-05	6.32712e-05	7.63391e-05
1223.79	39.6336	0.000163909	8.61053e-05	5.44682e-05	5.03955e-05	4.71606e-05	6.68295e-05	6.93126e-05	0.000180084	9.90241e-05	6.18645e-05	5.15611e-05	4.71865e-05	6.31333e-05	7.56238e-05
1225.3	39.6594	0.000163741	8.55466e-05	5.42586e-05	5.05463e-05	4.72471e-05	6.684e-05	6.89679e-05	0.000179829	9.8337e-05	6.22126e-05	5.18054e-05	4.72283e-05	6.30835e-05	7.52424e-05
1226.86	39.6852	0.000163511	8.50276e-05	5.42934e-05	5.05614e-05	4.73187e-05	6.68219e-05	6.87275e-05	0.000179516	9.76112e-05	6.23224e-05	5.20555e-05	4.74376e-05	6.33491e-05	7.5414e-05
1228.42	39.711	0.000163355	8.44021e-05	5.39859e-05	5.04791e-05	4.75391e-05	6.70161e-05	6.8733e-05	0.000179173	9.69077e-05	6.2201e-05	5.19747e-05	4.77544e-05	6.37224e-05	7.55451e-05
1229.94	39.7368	0.000163256	8.39889e-05	5.36998e-05	5.06495e-05	4.79731e-05	6.69941e-05	6.86502e-05	0.000178854	9.61426e-05	6.21473e-05	5.18219e-05	4.78095e-05	6.36771e-05	7.53128e-05
1231.48	39.7626	0.00016284	8.33669e-05	5.37791e-05	5.07138e-05	4.85106e-05	6.70419e-05	6.86903e-05	0.000178383	9.51883e-05	6.21872e-05	5.1842e-05	4.80484e-05	6.34308e-05	7.51626e-05
1233.01	39.7884	0.00016263	8.28596e-05	5.38737e-05	5.08561e-05	4.88162e-05	6.73189e-05	6.81109e-05	0.000178086	9.43627e-05	6.22208e-05	5.18444e-05	4.81636e-05	6.3534e-05	7.51698e-05
1234.56	39.8142	0.000162448	8.24345e-05	5.40452e-05	5.10586e-05	4.88994e-05	6.76203e-05	6.79441e-05	0.000177537	9.36452e-05	6.22982e-05	5.18641e-05	4.8423e-05	6.34859e-05	7.46984e-05
1236.09	39.84	0.000162247	8.19823e-05	5.39628e-05	5.13818e-05	4.93003e-05	6.79047e-05	6.83651e-05	0.000177073	9.2711e-05	6.2196e-05	5.17306e-05	4.83678e-05	6.33889e-05	7.42926e-05
1237.61	39.8658	0.000161821	8.15336e-05	5.37245e-05	5.12285e-05	4.93846e-05	6.83368e-05	6.86385e-05	0.000176924	9.22764e-05	6.23227e-05	5.13775e-05	4.82476e-05	6.31791e-05	7.37775e-05
1239.18	39.8916	0.0001615	8.11157e-05	5.37118e-05	5.13014e-05	4.95885e-05	6.85334e-05	6.86756e-05	0.000176799	9.15709e-05	6.22825e-05	5.11893e-05	4.80962e-05	6.29639e-05	7.3691e-05
1240.71	39.9174	0.000160847	8.04545e-05	5.35024e-05	5.11417e-05	4.95473e-05	6.85735e-05	6.86206e-05	0.000176394	9.07901e-05	6.22417e-05	5.09776e-05	4.79496e-05	6.26957e-05	7.32399e-05
1242.4	39.9432	0.000160297	7.97385e-05	5.32896e-05	5.10805e-05	4.9403e-05	6.86717e-05	6.84255e-05	0.000175832	8.99491e-05	6.23654e-05	5.09073e-05	4.7985e-05	6.22556e-05	7.24769e-05
1244.06	39.969	0.000159927	7.9337e-05	5.34644e-05	5.09682e-05	4.9578e-05	6.87588e-05	6.83163e-05	0.000175269	8.93778e-05	6.25467e-05	5.12028e-05	4.8093e-05	6.22277e-05	7.19892e-05
1245.58	39.9948	0.000159687	7.90982e-05	5.35097e-05	5.09582e-05	4.99907e-05	6.83954e-05	6.84507e-05	0.000174762	8.88473e-05	6.25103e-05	5.1447e-05	4.8482e-05	6.23473e-05	7.22222e-05
1247.08	40.0206	0.000159235	7.83939e-05	5.33283e-05	5.08291e-05	5.00211e-05	6.84044e-05	6.80335e-05	0.000174358	8.82279e-05	6.25902e-05	5.17663e-05	4.89053e-05	6.22729e-05	7.24649e-05
1248.57	40.0464	0.000158949	7.7922e-05	5.29829e-05	5.07179e-05	5.02898e-05	6.86597e-05	6.75783e-05	0.000173979	8.73994e-05	6.25236e-05	5.19488e-05	4.93454e-05	6.22638e-05	7.23609e-05
1250.02	40.0722	0.00015837	7.72598e-05	5.27637e-05	5.05711e-05	5.05023e-05	6.86931e-05	6.79275e-05	0.000173402	8.64539e-05	6.2435e-05	5.24445e-05	4.95561e-05	6.24057e-05	7.21816e-05
1251.63	40.098	0.000158052	7.70387e-05	5.26596e-05	5.05779e-05	5.09725e-05	6.88319e-05	6.75903e-05	0.000172649	8.58212e-05	6.24954e-05	5.24328e-05	4.99136e-05	6.21075e-05	7.18743e-05
1253.19	40.1238	0.000157562	7.66871e-05	5.27228e-05	5.07555e-05	5.11856e-05	6.89671e-05	6.72028e-05	0.000172214	8.53709e-05	6.26738e-05	5.2338e-05	5.02195e-05	6.18429e-05	7.15267e-05
1254.73	40.1496	0.000156982	7.63815e-05	5.27252e-05	5.09733e-05	5.14245e-05	6.90321e-05	6.69568e-05	0.000171626	8.50117e-05	6.25693e-05	5.23859e-05	5.03243e-05	6.16771e-05	7.08626e-05
1256.27	40.1754	0.000156458	7.59675e-05	5.26555e-05	5.1149e-05	5.21578e-05	6.92221e-05	6.70921e-05	0.000171133	8.45138e-05	6.26175e-05	5.23202e-05	5.0342e-05	6.15353e-05	7.02723e-05
1257.81	40.2012	0.000155974	7.54666e-05	5.2806e-05	5.12638e-05	5.2622e-05	6.92895e-05	6.7125e-05	0.000170658	8.39685e-05	6.25968e-05	5.24823e-05	5.04189e-05	6.14346e-05	6.97566e-05
1259.27	40.227	0.000155413	7.50165e-05	5.27938e-05	5.11978e-05	5.26416e-05	6.91574e-05	6.7148e-05	0.000169796	8.33255e-05	6.24914e-05	5.24197e-05	5.06932e-05	6.16426e-05	6.94908e-05
1260.84	40.2528	0.000155048	7.46469e-05	5.28778e-05	5.11791e-05	5.31701e-05	6.88554e-05	6.66234e-05	0.000169317	8.26325e-05	6.25036e-05	5.24878e-05	5.11349e-05	6.17781e-05	6.9529e-05
1262.44	40.2786	0.00015461	7.42923e-05	5.26189e-05	5.10539e-05	5.3624e-05	6.84779e-05	6.58007e-05	0.000168709	8.18918e-05	6.25915e-05	5.25917e-05	5.13516e-05	6.17715e-05	6.92474e-05
1263.98	40.3044	0.000154189	7.41337e-05	5.24759e-05	5.11153e-05	5.41191e-05	6.83936e-05	6.50801e-05	0.000168281	8.15914e-05	6.26299e-05	5.24444e-05	5.11754e-05	6.21605e-05	6.82211e-05
1265.5	40.3302	0.000153784	7.35709e-05	5.27661e-05	5.13624e-05	5.43533e-05	6.8376e-05	6.4487e-05	0.00016766	8.11523e-05	6.27918e-05	5.25397e-05	5.12373e-05	6.24003e-05	6.79022e-05
1267.1	40.356	0.000153342	7.32499e-05	5.29706e-05	5.14915e-05	5.44906e-05	6.868e-05	6.4168e-05	0.000166823	8.06081e-05	6.2599e-05	5.25136e-05	5.12257e-05	6.24371e-05	6.7455e-05
1268.71	40.3818	0.000152779	7.27495e-05	5.25105e-05	5.13554e-05	5.44091e-05	6.90108e-05	6.35587e-05	0.000166037	8.01231e-05	6.25212e-05	5.24412e-05	5.13917e-05	6.2562e-05	6.70936e-05
1270.25	40.4076	0.000152364	7.24535e-05	5.25318e-05	5.12174e-05	5.45999e-05	6.89417e-05	6.29484e-05	0.000165494	7.96139e-05	6.27291e-05	5.24727e-05	5.16779e-05	6.24222e-05	6.71694e-05
1271.71	40.4334	0.000151704	7.23819e-05	5.25047e-05	5.15258e-05	5.48918e-05	6.86004e-05	6.23466e-05	0.000164876	7.91772e-05	6.25653e-05	5.28215e-05	5.20566e-05	6.24181e-05	6.7301e-05
1273.33	40.4592	0.00015147	7.2363e-05	5.26764e-05	5.18097e-05	5.52423e-05	6.85251e-05	6.24766e-05	0.000164133	7.85585e-05	6.2385e-05	5.3445e-05	5.24132e-05	6.2452e-05	6.73257e-05
1274.87	40.485	0.000150668	7.21225e-05	5.26788e-05	5.20955e-05	5.57508e-05	6.85291e-05	6.26417e-05	0.000163584	7.80272e-05	6.24065e-05	5.39281e-05	5.25692e-05	6.23887e-05	6.73326e-05
1276.44	40.5108	0.000149947	7.19938e-05	5.27048e-05	5.22052e-05	5.63183e-05	6.85065e-05	6.21937e-05	0.000163206	7.76556e-05	6.25822e-05	5.43807e-05	5.24297e-05	6.20388e-05	6.72872e-05
1277.98	40.5366	0.000149111	7.1651e-05	5.27535e-05	5.21369e-05	5.66132e-05	6.8753e-05	6.17045e-05	0.000162568	7.71869e-05	6.27273e-05	5.4829e-05	5.24089e-05	6.18157e-05	6.7429e-05
1279.55	40.5624	0.000148349	7.12559e-05	5.27168e-05	5.20057e-05	5.68835e-05	6.86454e-05	6.17032e-05	0.000161725	7.65831e-05	6.29041e-05	5.52697e-05	5.24956e-05	6.15986e-05	6.69825e-05
1281.06	40.5882	0.00014789	7.0586e-05	5.26199e-05	5.18657e-05	5.70173e-05	6.83134e-05	6.20783e-05	0.000160962	7.61805e-05	6.30337e-05	5.56127e-05	5.26906e-05	6.16147e-05	6.66763e-05
1282.62	40.614	0.000147562	7.01158e-05	5.25356e-05	5.20061e-05	5.71654e-05	6.79978e-05	6.23076e-05	0.000160264	7.55565e-05	6.30584e-05	5.59108e-05	5.28065e-05	6.15366e-05	6.63187e-05
1284.17	40.6398	0.000146867	6.96649e-05	5.24607e-05	5.22354e-05	5.73057e-05	6.78945e-05	6.24124e-05	0.000159595	7.50072e-05	6.31455e-05	5.62156e-05	5.28544e-05	6.17506e-05	6.61734e-05
1285.74	40.6656	0.000146113	6.93888e-05	5.2525e-05	5.23669e-05	5.76718e-05	6.7919e-05	6.27383e-05	0.000158671	7.45784e-05	6.32167e-05	5.65546e-05	5.29236e-05	6.19627e-05	6.63294e-05
1287.26	40.6914	0.000145477	6.92571e-05	5.25933e-05	5.25852e-05	5.79609e-05	6.79178e-05	6.28774e-05	0.000157596	7.42219e-05	6.31759e-05	5.67601e-05	5.31506e-05	6.17464e-05	6.65871e-05
1288.78	40.7172	0.000144935	6.91145e-05	5.26464e-05	5.28828e-05	5.82019e-05	6.79553e-05	6.27043e-05	0.000156622	7.40022e-05	6.32588e-05	5.68644e-05	5.34448e-05	6.15735e-05	6.66339e-05
1290.27	40.743	0.000144451	6.88286e-05	5.29346e-05	5.30804e-05	5.83946e-05	6.78919e-05	6.23705e-05	0.000155745	7.37707e-05	6.3245e-05	5.71758e-05	5.36842e-05	6.149e-05	6.65319e-05
1291.82	40.7688	0.000143848	6.85746e-05	5.34028e-05	5.31472e-05	5.86313e-05	6.78784e-05	6.20147e-05	0.000154856	7.34934e-05	6.31663e-05	5.76242e-05	5.3905e-05	6.12789e-05	6.63147e-05
1293.42	40.7946	0.000143117	6.84117e-05	5.38519e-05	5.34271e-05	5.87755e-05	6.8001e-05	6.15739e-05	0.000153962	7.31815e-05	6.32737e-05	5.8013e-05	5.40375e-05	6.08697e-05	6.61908e-05
1295.03	40.8204	0.000142463	6.83179e-05	5.41592e-05	5.38587e-05	5.88418e-05	6.79183e-05	6.10321e-05	0.000153183	7.29189e-05	6.32796e-05	5.81897e-05	5.40029e-05	6.04597e-05	6.60801e-05
1296.59	40.8462	0.000141814	6.81476e-05	5.42356e-05	5.40703e-05	5.91558e-05	6.78677e-05	6.12198e-05	0.000152284	7.2722e-05	6.32093e-05	5.8321e-05	5.41194e-05	6.01394e-05	6.57976e-05
1298.17	40.872	0.000141071	6.78876e-05	5.43267e-05	5.40939e-05	5.93963e-05	6.80045e-05	6.16335e-05	0.000151262	7.24145e-05	6.32026e-05	5.84303e-05	5.44861e-05	5.99541e-05	6.54185e-05
1299.71	40.8978	0.000140313	6.7856e-05	5.44904e-05	5.41787e-05	5.94998e-05	6.79674e-05	6.15796e-05	0.000150351	7.20752e-05	6.33353e-05	5.8425e-05	5.47805e-05	6.01073e-05	6.53904e-05
1301.28	40.9236	0.000139733	6.79602e-05	5.45805e-05	5.42346e-05	5.97838e-05	6.77177e-05	6.18197e-05	0.000149552	7.19738e-05	6.35888e-05	5.84831e-05	5.50436e-05	6.02866e-05	6.52178e-05
1302.76	40.9494	0.000139298	6.79679e-05	5.48698e-05	5.42857e-05	6.0052e-05	6.7521e-05	6.21544e-05	0.000148783	7.17443e-05	6.37756e-05	5.8526e-05	5.51798e-05	6.0233e-05	6.51785e-05
1304.28	40.9752	0.000138522	6.77605e-05	5.49996e-05	5.42954e-05	6.02507e-05	6.71821e-05	6.22791e-05	0.00014785	7.14515e-05	6.39995e-05	5.8899e-05	5.54036e-05	6.0212e-05	6.51968e-05
1305.85	41.001	0.00013789	6.77014e-05	5.50484e-05	5.42837e-05	6.05089e-05	6.67571e-05	6.19398e-05	0.000146822	7.11984e-05	6.40447e-05	5.9492e-05	5.58085e-05	6.01963e-05	6.52819e-05
1307.42	41.0268	0.000137234	6.7424e-05	5.51673e-05	5.43273e-05	6.09139e-05	6.66749e-05	6.17709e-05	0.000145952	7.08678e-05	6.41769e-05	5.99224e-05	5.61147e-05	6.01857e-05	6.52415e-05
1308.91	41.0526	0.000136614	6.72988e-05	5.53598e-05	5.45819e-05	6.14186e-05	6.68834e-05	6.16746e-05	0.000145182	7.05632e-05	6.43115e-05	6.01204e-05	5.63409e-05	5.98971e-05	6.4599e-05
1310.43	41.0784	0.00013582	6.73226e-05	5.5748e-05	5.46575e-05	6.18789e-05	6.70361e-05	6.14796e-05	0.00014428	7.02143e-05	6.43429e-05	6.03708e-05	5.67587e-05	5.98676e-05	6.41359e-05
1312	41.1042	0.000135055	6.72077e-05	5.60833e-05	5.48481e-05	6.22772e-05	6.68119e-05	6.11363e-05	0.000143031	6.97232e-05	6.435e-05	6.06543e-05	5.69264e-05	5.96388e-05	6.4062e-05
1313.58	41.13	0.000134248	6.71806e-05	5.60513e-05	5.5069e-05	6.25707e-05	6.64786e-05	6.06938e-05	0.000141784	6.92429e-05	6.44869e-05	6.0901e-05	5.70168e-05	5.95709e-05	6.40405e-05
1315.08	41.1558	0.000133382	6.7361e-05	5.59268e-05	5.5346e-05	6.28865e-05	6.61591e-05	6.0315e-05	0.000140797	6.89503e-05	6.48674e-05	6.10178e-05	5.73917e-05	5.9658e-05	6.38741e-05
1316.64	41.1816	0.000132816	6.72796e-05	5.58732e-05	5.54563e-05	6.31437e-05	6.60478e-05	6.0142e-05	0.000139968	6.85758e-05	6.4981e-05	6.11222e-05	5.79074e-05	5.97634e-05	6.39245e-05
1318.22	41.2074	0.000132405	6.72241e-05	5.59588e-05	5.57096e-05	6.33618e-05	6.58645e-05	5.99808e-05	0.000139252	6.82175e-05	6.50937e-05	6.13596e-05	5.81725e-05	5.97168e-05	6.36837e-05
1319.8	41.2332	0.000131638	6.72718e-05	5.63933e-05	5.60915e-05	6.34094e-05	6.57923e-05	6.02197e-05	0.000138344	6.76609e-05	6.51627e-05	6.16969e-05	5.83555e-05	5.9599e-05	6.35271e-05
1321.33	41.259	0.000130942	6.74026e-05	5.69627e-05	5.67252e-05	6.35404e-05	6.60702e-05	6.05511e-05	0.000137357	6.73226e-05	6.49952e-05	6.2041e-05	5.84019e-05	5.94963e-05	6.33312e-05
1322.89	41.2848	0.000129969	6.72587e-05	5.7397e-05	5.67958e-05	6.39597e-05	6.60527e-05	6.08084e-05	0.000136275	6.70988e-05	6.51589e-05	6.23198e-05	5.8623e-05	5.94386e-05	6.28152e-05
1324.45	41.3106	0.000129266	6.72552e-05	5.81003e-05	5.69235e-05	6.42559e-05	6.60851e-05	6.08979e-05	0.000135119	6.68719e-05	6.52494e-05	6.26126e-05	5.89997e-05	5.92839e-05	6.23715e-05
1325.95	41.3364	0.00012857	6.73445e-05	5.81211e-05	5.71249e-05	6.43529e-05	6.61637e-05	6.03295e-05	0.000134085	6.6394e-05	6.52764e-05	6.27506e-05	5.92305e-05	5.92738e-05	6.21409e-05
1327.54	41.3622	0.000127749	6.74661e-05	5.83774e-05	5.72511e-05	6.45968e-05	6.63238e-05	5.97161e-05	0.000133194	6.63875e-05	6.55327e-05	6.2999e-05	5.93216e-05	5.92622e-05	6.19748e-05
1329.18	41.388	0.000126964	6.7478e-05	5.83886e-05	5.73085e-05	6.48237e-05	6.62017e-05	5.94365e-05	0.000132231	6.62776e-05	6.56598e-05	6.33363e-05	5.92939e-05	5.92535e-05	6.15615e-05
1330.72	41.4138	0.000126483	6.75872e-05	5.83344e-05	5.74357e-05	6.51194e-05	6.63673e-05	5.9368e-05	0.000131223	6.60189e-05	6.59556e-05	6.3619e-05	5.92621e-05	5.93891e-05	6.1065e-05
1332.28	41.4396	0.000125952	6.72865e-05	5.82583e-05	5.76132e-05	6.53721e-05	6.62459e-05	5.92031e-05	0.000130185	6.57624e-05	6.62665e-05	6.41588e-05	5.97176e-05	5.94241e-05	6.09422e-05
1333.73	41.4654	0.000125256	6.71028e-05	5.83482e-05	5.80009e-05	6.57416e-05	6.60252e-05	5.86713e-05	0.000129261	6.55611e-05	6.6544e-05	6.45269e-05	6.00898e-05	5.95515e-05	6.07286e-05
1335.16	41.4912	0.000124326	6.68763e-05	5.83982e-05	5.82111e-05	6.61363e-05	6.59095e-05	5.85181e-05	0.000128298	6.51485e-05	6.65444e-05	6.50044e-05	6.04897e-05	5.97456e-05	6.05116e-05
1336.76	41.517	0.000123505	6.67769e-05	5.84205e-05	5.84037e-05	6.6638e-05	6.55105e-05	5.9019e-05	0.000127164	6.51778e-05	6.65874e-05	6.52834e-05	6.08883e-05	5.95485e-05	6.03322e-05
1338.33	41.5428	0.000122853	6.65333e-05	5.84882e-05	5.82167e-05	6.68613e-05	6.5585e-05	5.90164e-05	0.00012607	6.51425e-05	6.67161e-05	6.55054e-05	6.12619e-05	5.9566e-05	6.04729e-05
1339.87	41.5686	0.000122204	6.64364e-05	5.84007e-05	5.83807e-05	6.72837e-05	6.56036e-05	5.90412e-05	0.000125094	6.5426e-05	6.67142e-05	6.57761e-05	6.13141e-05	5.93286e-05	6.02147e-05
1341.44	41.5944	0.000121364	6.63623e-05	5.87872e-05	5.85807e-05	6.73347e-05	6.56123e-05	5.88338e-05	0.00012426	6.55815e-05	6.68366e-05	6.60197e-05	6.14672e-05	5.91978e-05	6.02883e-05
1342.97	41.6202	0.000120446	6.63352e-05	5.93508e-05	5.88207e-05	6.76829e-05	6.55727e-05	5.85238e-05	0.000123475	6.52878e-05	6.70065e-05	6.62045e-05	6.17759e-05	5.8899e-05	6.00707e-05
1344.49	41.646	0.000119685	6.64541e-05	5.95663e-05	5.8902e-05	6.78177e-05	6.54831e-05	5.90767e-05	0.000122321	6.52899e-05	6.70495e-05	6.65529e-05	6.19224e-05	5.88089e-05	6.01414e-05
1346.16	41.6718	0.000119163	6.65997e-05	6.00047e-05	5.91229e-05	6.80665e-05	6.51118e-05	5.92301e-05	0.000121248	6.53282e-05	6.71883e-05	6.65934e-05	6.20103e-05	5.89214e-05	6.02432e-05
1347.8	41.6976	0.000118067	6.67148e-05	6.00437e-05	5.93656e-05	6.83047e-05	6.47023e-05	5.92024e-05	0.000120232	6.53043e-05	6.73229e-05	6.65857e-05	6.22252e-05	5.92574e-05	6.03548e-05
1349.25	41.7234	0.000116948	6.70325e-05	6.03602e-05	5.94691e-05	6.87333e-05	6.48616e-05	5.96556e-05	0.000119537	6.54898e-05	6.73585e-05	6.67771e-05	6.26157e-05	5.93166e-05	6.02162e-05
1350.74	41.7492	0.000116044	6.7491e-05	6.06044e-05	5.95858e-05	6.91651e-05	6.43612e-05	5.92982e-05	0.00011872	6.55551e-05	6.75256e-05	6.71183e-05	6.29829e-05	5.93913e-05	6.00869e-05
1352.32	41.775	0.000115342	6.79987e-05	6.08697e-05	5.98045e-05	6.94881e-05	6.4033e-05	5.88882e-05	0.000117833	6.56609e-05	6.71736e-05	6.74162e-05	6.29115e-05	5.97133e-05	5.98123e-05
1353.91	41.8008	0.000114501	6.78378e-05	6.11457e-05	6.00637e-05	6.97185e-05	6.39651e-05	5.87566e-05	0.000116843	6.56351e-05	6.7183e-05	6.76661e-05	6.29908e-05	5.99147e-05	5.94057e-05
1355.42	41.8266	0.00011364	6.77349e-05	6.13533e-05	6.02468e-05	6.99873e-05	6.37843e-05	5.88517e-05	0.000116133	6.55301e-05	6.72481e-05	6.7773e-05	6.31191e-05	5.95791e-05	5.87295e-05
1356.89	41.8524	0.000112696	6.78219e-05	6.14649e-05	6.05869e-05	7.02051e-05	6.35985e-05	5.92087e-05	0.000115323	6.55791e-05	6.75724e-05	6.7854e-05	6.30672e-05	5.95358e-05	5.81881e-05
1358.36	41.8782	0.000111769	6.80601e-05	6.17402e-05	6.0948e-05	7.05601e-05	6.34961e-05	5.90115e-05	0.000114615	6.57648e-05	6.76853e-05	6.79124e-05	6.32935e-05	5.94562e-05	5.82516e-05
1359.86	41.904	0.000111083	6.80459e-05	6.20547e-05	6.09586e-05	7.09231e-05	6.31423e-05	5.88591e-05	0.000113614	6.58236e-05	6.76691e-05	6.81641e-05	6.37148e-05	5.91537e-05	5.86961e-05
1361.47	41.9298	0.000110562	6.8113e-05	6.23575e-05	6.10581e-05	7.11547e-05	6.27089e-05	5.89341e-05	0.000112712	6.56848e-05	6.76211e-05	6.83026e-05	6.41173e-05	5.87542e-05	5.87109e-05
1363.03	41.9556	0.000109674	6.81489e-05	6.23768e-05	6.1313e-05	7.12159e-05	6.25838e-05	5.88986e-05	0.000111829	6.56513e-05	6.76565e-05	6.82775e-05	6.44907e-05	5.83564e-05	5.85738e-05
1364.65	41.9814	0.000108836	6.8388e-05	6.26281e-05	6.16435e-05	7.1314e-05	6.25387e-05	5.83605e-05	0.000110751	6.52578e-05	6.7665e-05	6.8517e-05	6.47914e-05	5.79822e-05	5.81078e-05
1366.29	42.0072	0.000107828	6.83975e-05	6.2842e-05	6.21136e-05	7.14428e-05	6.23181e-05	5.81617e-05	0.000109672	6.52797e-05	6.778e-05	6.85824e-05	6.50483e-05	5.7644e-05	5.78741e-05
1367.81	42.033	0.00010671	6.86029e-05	6.31223e-05	6.24882e-05	7.15179e-05	6.20607e-05	5.78853e-05	0.000108557	6.52433e-05	6.78528e-05	6.85399e-05	6.51554e-05	5.72673e-05	5.77961e-05
1369.37	42.0588	0.000105535	6.85433e-05	6.32473e-05	6.28833e-05	7.17121e-05	6.19166e-05	5.7764e-05	0.0001077	6.51581e-05	6.78731e-05	6.8564e-05	6.53139e-05	5.71611e-05	5.78418e-05
1370.87	42.0846	0.000104601	6.84298e-05	6.34717e-05	6.32322e-05	7.19453e-05	6.1931e-05	5.77363e-05	0.000106869	6.49956e-05	6.7899e-05	6.87221e-05	6.55945e-05	5.71171e-05	5.73369e-05
1372.37	42.1104	0.000103677	6.8488e-05	6.34039e-05	6.30874e-05	7.22744e-05	6.21022e-05	5.80081e-05	0.000106081	6.48583e-05	6.80835e-05	6.88382e-05	6.58015e-05	5.70375e-05	5.71109e-05
1373.96	42.1362	0.000102931	6.874e-05	6.33806e-05	6.31861e-05	7.259e-05	6.20464e-05	5.8543e-05	0.000105163	6.48793e-05	6.84402e-05	6.8839e-05	6.58307e-05	5.69765e-05	5.68961e-05
1375.54	42.162	0.000101742	6.89622e-05	6.36529e-05	6.3135e-05	7.26532e-05	6.16585e-05	5.88084e-05	0.000104106	6.47825e-05	6.86821e-05	6.88455e-05	6.59405e-05	5.68769e-05	5.63176e-05
1377.13	42.1878	0.000100821	6.90183e-05	6.37851e-05	6.32663e-05	7.27492e-05	6.13326e-05	5.91331e-05	0.000103058	6.47471e-05	6.88137e-05	6.89645e-05	6.61005e-05	5.6328e-05	5.60015e-05
1378.71	42.2136	9.99933e-05	6.90594e-05	6.36054e-05	6.33748e-05	7.32348e-05	6.10438e-05	5.88058e-05	0.000102032	6.48502e-05	6.88245e-05	6.9036e-05	6.61988e-05	5.60059e-05	5.58876e-05
1380.17	42.2394	9.91488e-05	6.92039e-05	6.35273e-05	6.35007e-05	7.35268e-05	6.07666e-05	5.87657e-05	0.000101171	6.48467e-05	6.89575e-05	6.89143e-05	6.62638e-05	5.58305e-05	5.58312e-05
1381.63	42.2652	9.82881e-05	6.90177e-05	6.3583e-05	6.34483e-05	7.34811e-05	6.04827e-05	5.90241e-05	0.000100049	6.47999e-05	6.9084e-05	6.89757e-05	6.63017e-05	5.57451e-05	5.59215e-05
1383.2	42.291	9.76453e-05	6.88774e-05	6.38621e-05	6.33242e-05	7.34327e-05	6.05765e-05	5.92368e-05	9.91507e-05	6.48994e-05	6.92006e-05	6.90819e-05	6.63526e-05	5.59816e-05	5.57099e-05
1384.75	42.3168	9.68104e-05	6.89513e-05	6.4016e-05	6.3362e-05	7.35689e-05	6.05329e-05	5.93111e-05	9.84904e-05	6.51361e-05	6.92064e-05	6.92569e-05	6.6304e-05	5.60025e-05	5.54406e-05
1386.33	42.3426	9.5999e-05	6.89871e-05	6.40178e-05	6.32695e-05	7.35539e-05	6.01955e-05	5.96681e-05	9.78076e-05	6.52739e-05	6.87747e-05	6.94737e-05	6.61527e-05	5.58513e-05	5.56064e-05
1387.92	42.3684	9.53056e-05	6.8631e-05	6.39169e-05	6.32773e-05	7.3713e-05	5.96787e-05	5.98744e-05	9.70266e-05	6.53219e-05	6.86103e-05	6.95922e-05	6.61155e-05	5.57774e-05	5.56427e-05
1389.5	42.3942	9.45548e-05	6.84766e-05	6.40356e-05	6.3369e-05	7.38082e-05	5.95578e-05	5.98938e-05	9.63787e-05	6.54631e-05	6.89713e-05	6.96251e-05	6.6242e-05	5.55581e-05	5.55552e-05
1391.1	42.42	9.36493e-05	6.85314e-05	6.40715e-05	6.34635e-05	7.36235e-05	5.94725e-05	5.95029e-05	9.57084e-05	6.55186e-05	6.94624e-05	6.96727e-05	6.64037e-05	5.51208e-05	5.56829e-05
1392.58	42.4458	9.30786e-05	6.86593e-05	6.40883e-05	6.35096e-05	7.34684e-05	5.91814e-05	5.89554e-05	9.49644e-05	6.55928e-05	6.96062e-05	6.96643e-05	6.65653e-05	5.46262e-05	5.60382e-05
1394.1	42.4716	9.2687e-05	6.87766e-05	6.4292e-05	6.35608e-05	7.34633e-05	5.88959e-05	5.84912e-05	9.41466e-05	6.56956e-05	6.95038e-05	6.95e-05	6.66853e-05	5.45638e-05	5.6329e-05
1395.67	42.4974	9.20641e-05	6.89008e-05	6.44166e-05	6.36973e-05	7.34456e-05	5.86918e-05	5.7865e-05	9.33279e-05	6.58219e-05	6.9439e-05	6.94435e-05	6.65289e-05	5.4551e-05	5.65019e-05
1397.24	42.5232	9.10287e-05	6.91183e-05	6.43402e-05	6.36649e-05	7.35083e-05	5.84967e-05	5.76676e-05	9.26476e-05	6.59539e-05	6.92376e-05	6.94593e-05	6.63171e-05	5.45499e-05	5.6299e-05
1398.79	42.549	9.02211e-05	6.91982e-05	6.4161e-05	6.36004e-05	7.35692e-05	5.83369e-05	5.79504e-05	9.21925e-05	6.59431e-05	6.89024e-05	6.93364e-05	6.63639e-05	5.45479e-05	5.61252e-05
1400.35	42.5748	8.96902e-05	6.92669e-05	6.40589e-05	6.36051e-05	7.35775e-05	5.83467e-05	5.82109e-05	9.16211e-05	6.56391e-05	6.85912e-05	6.91882e-05	6.63539e-05	5.43173e-05	5.58882e-05
1401.86	42.6006	8.92791e-05	6.94741e-05	6.4162e-05	6.35891e-05	7.35894e-05	5.83182e-05	5.78887e-05	9.0949e-05	6.53844e-05	6.85269e-05	6.90906e-05	6.61394e-05	5.39535e-05	5.59101e-05
1403.38	42.6264	8.88415e-05	6.96225e-05	6.43263e-05	6.34593e-05	7.36152e-05	5.82552e-05	5.72949e-05	9.02417e-05	6.56049e-05	6.85354e-05	6.90838e-05	6.57202e-05	5.3729e-05	5.56641e-05
1404.91	42.6522	8.8147e-05	6.96335e-05	6.43746e-05	6.32098e-05	7.35262e-05	5.80489e-05	5.70327e-05	8.9396e-05	6.5883e-05	6.8485e-05	6.92133e-05	6.56305e-05	5.38379e-05	5.54415e-05
1406.47	42.678	8.75353e-05	6.9569e-05	6.46315e-05	6.31714e-05	7.34016e-05	5.78944e-05	5.67996e-05	8.86924e-05	6.61579e-05	6.85135e-05	6.93275e-05	6.58193e-05	5.32879e-05	5.57048e-05
1407.99	42.7038	8.66968e-05	6.94465e-05	6.49395e-05	6.32874e-05	7.3212e-05	5.79391e-05	5.66802e-05	8.80368e-05	6.64539e-05	6.87153e-05	6.94739e-05	6.61782e-05	5.29322e-05	5.59992e-05
1409.5	42.7296	8.58948e-05	6.93613e-05	6.50819e-05	6.31366e-05	7.26515e-05	5.77905e-05	5.63545e-05	8.74544e-05	6.65346e-05	6.85189e-05	6.95008e-05	6.59982e-05	5.29292e-05	5.60961e-05
1411.07	42.7554	8.51337e-05	6.94105e-05	6.52927e-05	6.33102e-05	7.22187e-05	5.73347e-05	5.63915e-05	8.66998e-05	6.67318e-05	6.82948e-05	6.95033e-05	6.59814e-05	5.29938e-05	5.62097e-05
1412.64	42.7812	8.44305e-05	6.94247e-05	6.56028e-05	6.33346e-05	7.21194e-05	5.67748e-05	5.65915e-05	8.56984e-05	6.69639e-05	6.81678e-05	6.9843e-05	6.61797e-05	5.27889e-05	5.67599e-05
1414.18	42.807	8.36186e-05	6.95754e-05	6.57639e-05	6.32125e-05	7.21055e-05	5.6361e-05	5.66667e-05	8.47763e-05	6.70225e-05	6.80558e-05	7.00393e-05	6.62065e-05	5.26268e-05	5.72408e-05
1415.7	42.8328	8.30432e-05	6.98391e-05	6.58505e-05	6.30825e-05	7.19256e-05	5.59967e-05	5.66269e-05	8.40503e-05	6.71475e-05	6.80408e-05	7.01044e-05	6.59698e-05	5.24596e-05	5.72789e-05
1417.3	42.8586	8.23528e-05	6.98925e-05	6.57879e-05	6.30249e-05	7.16395e-05	5.57147e-05	5.63864e-05	8.33378e-05	6.71656e-05	6.80366e-05	7.01565e-05	6.5528e-05	5.27225e-05	5.71076e-05
1418.85	42.8844	8.16995e-05	7.01523e-05	6.54995e-05	6.32735e-05	7.13878e-05	5.513e-05	5.67445e-05	8.26106e-05	6.72881e-05	6.79674e-05	7.02445e-05	6.51947e-05	5.27971e-05	5.6344e-05
1420.45	42.9102	8.08007e-05	7.02474e-05	6.53001e-05	6.35016e-05	7.13266e-05	5.46451e-05	5.67323e-05	8.20092e-05	6.74479e-05	6.80688e-05	7.01738e-05	6.51823e-05	5.28526e-05	5.53708e-05
1422	42.936	8.01633e-05	7.03143e-05	6.51951e-05	6.3759e-05	7.13974e-05	5.42236e-05	5.65486e-05	8.12949e-05	6.72414e-05	6.81118e-05	7.02997e-05	6.53233e-05	5.2656e-05	5.48866e-05
1423.53	42.9618	7.91997e-05	7.04124e-05	6.51152e-05	6.398e-05	7.11446e-05	5.42704e-05	5.69606e-05	8.04948e-05	6.71952e-05	6.81598e-05	7.03658e-05	6.55156e-05	5.26433e-05	5.45903e-05
1425.03	42.9876	7.85294e-05	7.05089e-05	6.50318e-05	6.40052e-05	7.09272e-05	5.39779e-05	5.74672e-05	7.97479e-05	6.70294e-05	6.83257e-05	7.04406e-05	6.51242e-05	5.25869e-05	5.46122e-05
1426.61	43.0134	7.78596e-05	7.03554e-05	6.50427e-05	6.38036e-05	7.07351e-05	5.38715e-05	5.79051e-05	7.90735e-05	6.69323e-05	6.85105e-05	7.0447e-05	6.48462e-05	5.25401e-05	5.44982e-05
1428.15	43.0392	7.70345e-05	7.00972e-05	6.51781e-05	6.36799e-05	7.07007e-05	5.36545e-05	5.79253e-05	7.84983e-05	6.69952e-05	6.85505e-05	7.03983e-05	6.46827e-05	5.2264e-05	5.39008e-05
1429.74	43.065	7.62656e-05	7.02172e-05	6.54136e-05	6.3734e-05	7.05481e-05	5.35919e-05	5.80471e-05	7.77214e-05	6.6997e-05	6.86125e-05	7.05013e-05	6.45216e-05	5.22124e-05	5.3418e-05
1431.31	43.0908	7.57005e-05	7.05374e-05	6.56594e-05	6.39575e-05	7.02477e-05	5.35416e-05	5.78274e-05	7.71559e-05	6.72021e-05	6.86596e-05	7.06521e-05	6.432e-05	5.22958e-05	5.33376e-05
1432.87	43.1166	7.51681e-05	7.0441e-05	6.56484e-05	6.40156e-05	7.01742e-05	5.33005e-05	5.83071e-05	7.65101e-05	6.74252e-05	6.87173e-05	7.07571e-05	6.43556e-05	5.23317e-05	5.30564e-05
1434.41	43.1424	7.45141e-05	7.03963e-05	6.56746e-05	6.39325e-05	6.98991e-05	5.33226e-05	5.86974e-05	7.57773e-05	6.77623e-05	6.87325e-05	7.09223e-05	6.44675e-05	5.23386e-05	5.32282e-05
1435.95	43.1682	7.38177e-05	7.01909e-05	6.56357e-05	6.38857e-05	6.96672e-05	5.35116e-05	5.88765e-05	7.49865e-05	6.76877e-05	6.88922e-05	7.09955e-05	6.44626e-05	5.21334e-05	5.35004e-05
1437.48	43.194	7.32696e-05	7.0378e-05	6.57282e-05	6.38658e-05	6.9499e-05	5.36305e-05	5.87268e-05	7.42346e-05	6.75916e-05	6.89195e-05	7.085e-05	6.44705e-05	5.21425e-05	5.38559e-05
1439.05	43.2198	7.23938e-05	7.05755e-05	6.55963e-05	6.38276e-05	6.9195e-05	5.34463e-05	5.83378e-05	7.3528e-05	6.76608e-05	6.89884e-05	7.07281e-05	6.45454e-05	5.22543e-05	5.40458e-05
1440.58	43.2456	7.16457e-05	7.09106e-05	6.5647e-05	6.36386e-05	6.90247e-05	5.37022e-05	5.81614e-05	7.3161e-05	6.73437e-05	6.88638e-05	7.04756e-05	6.42089e-05	5.21416e-05	5.41114e-05
1442.1	43.2714	7.09481e-05	7.10492e-05	6.52715e-05	6.3453e-05	6.91793e-05	5.36411e-05	5.78765e-05	7.27937e-05	6.7129e-05	6.87985e-05	7.04281e-05	6.40392e-05	5.22206e-05	5.41736e-05
1443.58	43.2972	7.04028e-05	7.12478e-05	6.50445e-05	6.32126e-05	6.91765e-05	5.38353e-05	5.75111e-05	7.23771e-05	6.71123e-05	6.89173e-05	7.06482e-05	6.38608e-05	5.19068e-05	5.42108e-05
1445.12	43.323	6.97942e-05	7.12721e-05	6.48361e-05	6.30179e-05	6.89657e-05	5.37704e-05	5.73074e-05	7.19813e-05	6.73698e-05	6.89469e-05	7.09428e-05	6.36684e-05	5.15335e-05	5.42749e-05
1446.64	43.3488	6.91549e-05	7.15169e-05	6.46182e-05	6.2973e-05	6.90981e-05	5.39265e-05	5.66347e-05	7.15275e-05	6.72245e-05	6.91483e-05	7.07857e-05	6.32245e-05	5.1747e-05	5.36997e-05
1448.24	43.3746	6.85215e-05	7.14705e-05	6.44808e-05	6.295e-05	6.90796e-05	5.36567e-05	5.61854e-05	7.12297e-05	6.7313e-05	6.91785e-05	7.06877e-05	6.28913e-05	5.19417e-05	5.35779e-05
1449.75	43.4004	6.79476e-05	7.14202e-05	6.44811e-05	6.28885e-05	6.87061e-05	5.34817e-05	5.57761e-05	7.09575e-05	6.74478e-05	6.90289e-05	7.04973e-05	6.25139e-05	5.18241e-05	5.3646e-05
1451.29	43.4262	6.71685e-05	7.17002e-05	6.45867e-05	6.28243e-05	6.84259e-05	5.29169e-05	5.55254e-05	7.0903e-05	6.75041e-05	6.89766e-05	7.03804e-05	6.23409e-05	5.18494e-05	5.36255e-05
1452.82	43.452	6.64333e-05	7.19572e-05	6.46858e-05	6.28536e-05	6.82937e-05	5.26767e-05	5.55375e-05	7.06312e-05	6.74966e-05	6.88361e-05	7.04632e-05	6.21755e-05	5.16331e-05	5.38075e-05
1454.39	43.4778	6.60787e-05	7.20203e-05	6.4817e-05	6.26872e-05	6.80407e-05	5.26635e-05	5.53836e-05	7.02023e-05	6.73594e-05	6.88321e-05	7.05386e-05	6.19581e-05	5.1591e-05	5.40988e-05
1456	43.5036	6.57692e-05	7.21863e-05	6.49842e-05	6.27829e-05	6.79133e-05	5.28506e-05	5.6025e-05	6.95632e-05	6.73959e-05	6.86754e-05	7.03156e-05	6.18828e-05	5.16635e-05	5.44473e-05
1457.6	43.5294	6.50376e-05	7.24529e-05	6.4689e-05	6.28198e-05	6.74138e-05	5.27931e-05	5.64804e-05	6.90186e-05	6.73488e-05	6.87251e-05	7.04518e-05	6.18761e-05	5.17897e-05	5.47762e-05
1459.14	43.5552	6.46437e-05	7.27164e-05	6.46729e-05	6.28677e-05	6.69015e-05	5.28767e-05	5.70109e-05	6.84217e-05	6.7547e-05	6.86369e-05	7.0402e-05	6.14762e-05	5.2002e-05	5.42904e-05
1460.7	43.581	6.44418e-05	7.27775e-05	6.45787e-05	6.28819e-05	6.64348e-05	5.25966e-05	5.73595e-05	6.78171e-05	6.75658e-05	6.85187e-05	7.04418e-05	6.11529e-05	5.22127e-05	5.39872e-05
1462.22	43.6068	6.41594e-05	7.29519e-05	6.45969e-05	6.291e-05	6.59749e-05	5.23587e-05	5.71113e-05	6.74882e-05	6.76071e-05	6.85759e-05	7.03344e-05	6.04342e-05	5.25963e-05	5.32893e-05
1463.78	43.6326	6.38139e-05	7.3401e-05	6.46641e-05	6.26252e-05	6.55848e-05	5.23151e-05	5.64509e-05	6.7214e-05	6.78437e-05	6.85624e-05	7.03156e-05	6.00897e-05	5.27292e-05	5.27223e-05
1465.31	43.6584	6.33291e-05	7.36389e-05	6.46789e-05	6.27094e-05	6.54324e-05	5.24337e-05	5.58485e-05	6.6824e-05	6.78932e-05	6.83706e-05	7.01189e-05	6.00292e-05	5.27959e-05	5.30567e-05
1466.87	43.6842	6.27907e-05	7.36713e-05	6.46616e-05	6.23278e-05	6.54528e-05	5.23558e-05	5.58367e-05	6.62561e-05	6.77319e-05	6.82685e-05	6.98127e-05	5.98343e-05	5.27869e-05	5.31148e-05
1468.38	43.71	6.24342e-05	7.38868e-05	6.44412e-05	6.22599e-05	6.5244e-05	5.23097e-05	5.62978e-05	6.57259e-05	6.78125e-05	6.80634e-05	6.94056e-05	5.94745e-05	5.24121e-05	5.30898e-05
1469.93	43.7358	6.19231e-05	7.40591e-05	6.42351e-05	6.18623e-05	6.48007e-05	5.20715e-05	5.68609e-05	6.51542e-05	6.78797e-05	6.78631e-05	6.91618e-05	5.935e-05	5.21741e-05	5.31886e-05
1471.47	43.7616	6.15239e-05	7.43908e-05	6.40988e-05	6.16202e-05	6.4506e-05	5.2155e-05	5.69246e-05	6.46389e-05	6.79571e-05	6.77831e-05	6.89977e-05	5.92695e-05	5.20476e-05	5.31799e-05
1473.03	43.7874	6.13086e-05	7.42755e-05	6.36889e-05	6.11239e-05	6.4594e-05	5.18632e-05	5.63929e-05	6.3983e-05	6.80307e-05	6.76945e-05	6.86062e-05	5.90684e-05	5.18979e-05	5.3267e-05
1474.56	43.8132	6.10765e-05	7.41536e-05	6.32749e-05	6.06734e-05	6.4601e-05	5.16116e-05	5.6224e-05	6.32423e-05	6.81047e-05	6.77299e-05	6.81514e-05	5.85886e-05	5.14706e-05	5.34382e-05
1476.07	43.839	6.07753e-05	7.37459e-05	6.30907e-05	6.04222e-05	6.42401e-05	5.15957e-05	5.59759e-05	6.27547e-05	6.79186e-05	6.77667e-05	6.77141e-05	5.82452e-05	5.12155e-05	5.35603e-05
1477.63	43.8648	6.05233e-05	7.35461e-05	6.28721e-05	6.02976e-05	6.36582e-05	5.14988e-05	5.57178e-05	6.2494e-05	6.78381e-05	6.77101e-05	6.74696e-05	5.82065e-05	5.11924e-05	5.34889e-05
1479.21	43.8906	5.98324e-05	7.36131e-05	6.2583e-05	6.00217e-05	6.33083e-05	5.11567e-05	5.54489e-05	6.24695e-05	6.80083e-05	6.75469e-05	6.72616e-05	5.8142e-05	5.09538e-05	5.30945e-05
1480.68	43.9164	5.92854e-05	7.35477e-05	6.2363e-05	5.97736e-05	6.28997e-05	5.0651e-05	5.51512e-05	6.22979e-05	6.80614e-05	6.72036e-05	6.68873e-05	5.78251e-05	5.05344e-05	5.30536e-05
1482.19	43.9422	5.87624e-05	7.34586e-05	6.20106e-05	5.95474e-05	6.24233e-05	5.0301e-05	5.52009e-05	6.20555e-05	6.79654e-05	6.69905e-05	6.64654e-05	5.74861e-05	5.0378e-05	5.33186e-05
1483.89	43.968	5.84498e-05	7.34203e-05	6.17228e-05	5.9386e-05	6.21397e-05	5.00291e-05	5.57719e-05	6.19294e-05	6.78867e-05	6.70387e-05	6.6382e-05	5.72213e-05	5.03995e-05	5.32585e-05
1485.57	43.9938	5.8107e-05	7.33398e-05	6.14728e-05	5.92417e-05	6.19585e-05	4.98749e-05	5.61937e-05	6.17747e-05	6.79453e-05	6.69624e-05	6.63048e-05	5.6955e-05	5.03132e-05	5.319e-05
1487.04	44.0196	5.76678e-05	7.34444e-05	6.12121e-05	5.90929e-05	6.17816e-05	4.97884e-05	5.61145e-05	6.17595e-05	6.80853e-05	6.6769e-05	6.62576e-05	5.67658e-05	5.01398e-05	5.30437e-05
1488.51	44.0454	5.69368e-05	7.3404e-05	6.09917e-05	5.88321e-05	6.14396e-05	4.98135e-05	5.57517e-05	6.16718e-05	6.81708e-05	6.66741e-05	6.64191e-05	5.65784e-05	5.00028e-05	5.27786e-05
1490.07	44.0712	5.6583e-05	7.33699e-05	6.09454e-05	5.85413e-05	6.10473e-05	4.97021e-05	5.56061e-05	6.14437e-05	6.80574e-05	6.65199e-05	6.6329e-05	5.62978e-05	4.98414e-05	5.25292e-05
1491.62	44.097	5.6204e-05	7.33733e-05	6.10278e-05	5.82452e-05	6.07505e-05	4.95058e-05	5.53115e-05	6.1372e-05	6.79566e-05	6.64795e-05	6.59642e-05	5.6092e-05	4.9728e-05	5.26144e-05
1493.16	44.1228	5.57079e-05	7.33068e-05	6.11579e-05	5.82661e-05	6.03075e-05	4.94946e-05	5.48513e-05	6.12114e-05	6.80229e-05	6.65868e-05	6.57039e-05	5.5855e-05	4.98908e-05	5.24845e-05
1494.67	44.1486	5.54433e-05	7.29947e-05	6.12119e-05	5.8143e-05	5.97478e-05	4.97401e-05	5.45985e-05	6.10236e-05	6.80902e-05	6.66174e-05	6.56082e-05	5.54755e-05	5.01135e-05	5.22156e-05
1496.28	44.1744	5.52588e-05	7.31019e-05	6.09368e-05	5.78798e-05	5.94084e-05	4.98069e-05	5.46201e-05	6.09481e-05	6.83523e-05	6.66093e-05	6.54295e-05	5.52606e-05	4.99845e-05	5.22184e-05
1497.89	44.2002	5.49288e-05	7.32998e-05	6.05794e-05	5.77332e-05	5.93016e-05	4.98351e-05	5.47345e-05	6.08421e-05	6.87016e-05	6.64539e-05	6.51929e-05	5.5101e-05	4.9563e-05	5.23808e-05
1499.4	44.226	5.49494e-05	7.33041e-05	6.04189e-05	5.75175e-05	5.92477e-05	4.98503e-05	5.44467e-05	6.07114e-05	6.89329e-05	6.62019e-05	6.50428e-05	5.46927e-05	4.92646e-05	5.21642e-05
1500.9	44.2518	5.4618e-05	7.32756e-05	6.02854e-05	5.74171e-05	5.90169e-05	4.97606e-05	5.43688e-05	6.06294e-05	6.89655e-05	6.59291e-05	6.48906e-05	5.42059e-05	4.92076e-05	5.16687e-05
1502.44	44.2776	5.42798e-05	7.32063e-05	6.00926e-05	5.73512e-05	5.84445e-05	4.95567e-05	5.48076e-05	6.06271e-05	6.88515e-05	6.55887e-05	6.47175e-05	5.38602e-05	4.87083e-05	5.14772e-05
1503.93	44.3034	5.38373e-05	7.32427e-05	5.97585e-05	5.7111e-05	5.79526e-05	4.94678e-05	5.4985e-05	6.05712e-05	6.89392e-05	6.53181e-05	6.46048e-05	5.35478e-05	4.83515e-05	5.18478e-05
1505.51	44.3292	5.35151e-05	7.32455e-05	5.9511e-05	5.68962e-05	5.76171e-05	4.95367e-05	5.47654e-05	6.05125e-05	6.89471e-05	6.52701e-05	6.43647e-05	5.32595e-05	4.82921e-05	5.23205e-05
1507.08	44.355	5.3361e-05	7.29268e-05	5.93678e-05	5.6751e-05	5.72516e-05	4.9406e-05	5.43872e-05	6.03017e-05	6.87217e-05	6.53278e-05	6.41205e-05	5.2975e-05	4.8416e-05	5.29999e-05
1508.65	44.3808	5.32068e-05	7.27222e-05	5.92558e-05	5.64581e-05	5.69117e-05	4.9386e-05	5.43011e-05	6.01938e-05	6.87542e-05	6.52594e-05	6.38808e-05	5.28175e-05	4.85632e-05	5.36659e-05
1510.18	44.4066	5.29297e-05	7.25696e-05	5.9087e-05	5.62927e-05	5.67119e-05	4.95536e-05	5.42344e-05	6.01578e-05	6.89086e-05	6.51313e-05	6.37021e-05	5.26276e-05	4.84532e-05	5.41786e-05
1511.73	44.4324	5.2785e-05	7.24565e-05	5.87092e-05	5.63035e-05	5.65575e-05	4.9571e-05	5.42933e-05	5.98715e-05	6.89144e-05	6.49861e-05	6.35834e-05	5.22446e-05	4.82253e-05	5.45981e-05
1513.29	44.4582	5.27483e-05	7.23512e-05	5.8263e-05	5.62555e-05	5.62964e-05	4.94935e-05	5.45432e-05	5.94604e-05	6.88395e-05	6.48486e-05	6.33192e-05	5.1864e-05	4.78101e-05	5.51821e-05
1514.9	44.484	5.24986e-05	7.20805e-05	5.79031e-05	5.60422e-05	5.58896e-05	4.95458e-05	5.42222e-05	5.92038e-05	6.86729e-05	6.47989e-05	6.31044e-05	5.16924e-05	4.75038e-05	5.56174e-05
1516.44	44.5098	5.25061e-05	7.21115e-05	5.76982e-05	5.5945e-05	5.55006e-05	4.94712e-05	5.35239e-05	5.88455e-05	6.86046e-05	6.48792e-05	6.30366e-05	5.13242e-05	4.73082e-05	5.54517e-05
1517.99	44.5356	5.24186e-05	7.21749e-05	5.75992e-05	5.54737e-05	5.52186e-05	4.91347e-05	5.32573e-05	5.85532e-05	6.84152e-05	6.48434e-05	6.28343e-05	5.11208e-05	4.69506e-05	5.52265e-05
1519.49	44.5614	5.21908e-05	7.20845e-05	5.788e-05	5.48781e-05	5.49491e-05	4.91084e-05	5.32671e-05	5.84596e-05	6.82702e-05	6.48708e-05	6.23577e-05	5.09963e-05	4.69357e-05	5.5077e-05
1521.01	44.5872	5.21106e-05	7.20659e-05	5.7899e-05	5.46532e-05	5.4819e-05	4.90032e-05	5.31792e-05	5.8635e-05	6.82117e-05	6.47872e-05	6.19741e-05	5.08824e-05	4.6968e-05	5.51053e-05
1522.5	44.613	5.19938e-05	7.23132e-05	5.80861e-05	5.46359e-05	5.45098e-05	4.89565e-05	5.30942e-05	5.86223e-05	6.81088e-05	6.46007e-05	6.19584e-05	5.06998e-05	4.73911e-05	5.54852e-05
1524.11	44.6388	5.17191e-05	7.22141e-05	5.80316e-05	5.45997e-05	5.4259e-05	4.89415e-05	5.27466e-05	5.84775e-05	6.81377e-05	6.46352e-05	6.21073e-05	5.03861e-05	4.76511e-05	5.58843e-05
1525.71	44.6646	5.16902e-05	7.21379e-05	5.80443e-05	5.44863e-05	5.38594e-05	4.89677e-05	5.24153e-05	5.83885e-05	6.79817e-05	6.46819e-05	6.1988e-05	5.00469e-05	4.75339e-05	5.54435e-05
1527.26	44.6904	5.17701e-05	7.22195e-05	5.76748e-05	5.4262e-05	5.34821e-05	4.90184e-05	5.24908e-05	5.82044e-05	6.78401e-05	6.48029e-05	6.17636e-05	4.9774e-05	4.74505e-05	5.52013e-05
1528.79	44.7162	5.17438e-05	7.20631e-05	5.72313e-05	5.41035e-05	5.30132e-05	4.92499e-05	5.30807e-05	5.78405e-05	6.75185e-05	6.48882e-05	6.14403e-05	4.99603e-05	4.77327e-05	5.50313e-05
1530.3	44.742	5.15422e-05	7.19112e-05	5.69543e-05	5.38166e-05	5.27148e-05	4.95394e-05	5.33369e-05	5.76672e-05	6.71694e-05	6.48078e-05	6.10487e-05	5.00679e-05	4.82947e-05	5.47477e-05
1531.77	44.7678	5.14745e-05	7.1716e-05	5.68959e-05	5.35788e-05	5.25701e-05	4.9835e-05	5.32103e-05	5.77795e-05	6.71985e-05	6.47922e-05	6.10317e-05	4.98489e-05	4.88277e-05	5.47633e-05
1533.36	44.7936	5.14546e-05	7.15084e-05	5.68056e-05	5.34466e-05	5.22492e-05	5.00892e-05	5.26506e-05	5.79164e-05	6.72045e-05	6.48471e-05	6.0861e-05	4.95165e-05	4.9114e-05	5.50215e-05
1534.99	44.8194	5.13603e-05	7.1248e-05	5.68186e-05	5.31522e-05	5.2165e-05	5.01883e-05	5.22267e-05	5.78694e-05	6.72566e-05	6.48908e-05	6.05606e-05	4.93056e-05	4.95343e-05	5.53198e-05
1536.58	44.8452	5.10609e-05	7.10181e-05	5.67793e-05	5.28153e-05	5.21004e-05	5.03486e-05	5.22064e-05	5.76553e-05	6.7227e-05	6.47219e-05	6.01374e-05	4.91572e-05	4.99498e-05	5.57986e-05
1538.13	44.871	5.0949e-05	7.0926e-05	5.67469e-05	5.27554e-05	5.19428e-05	5.05096e-05	5.21746e-05	5.77744e-05	6.75021e-05	6.45068e-05	5.99063e-05	4.90232e-05	4.98644e-05	5.57097e-05
1539.69	44.8968	5.07783e-05	7.07759e-05	5.6535e-05	5.25848e-05	5.14393e-05	5.04655e-05	5.25816e-05	5.77382e-05	6.7697e-05	6.45889e-05	5.99124e-05	4.86822e-05	4.96163e-05	5.5575e-05
1541.18	44.9226	5.06156e-05	7.07169e-05	5.61189e-05	5.25037e-05	5.09106e-05	5.03606e-05	5.28621e-05	5.7436e-05	6.73182e-05	6.46196e-05	5.97955e-05	4.824e-05	4.96687e-05	5.52212e-05
1542.71	44.9484	5.07386e-05	7.05876e-05	5.59403e-05	5.2211e-05	5.04656e-05	5.045e-05	5.26578e-05	5.71186e-05	6.69636e-05	6.45834e-05	5.93286e-05	4.80794e-05	4.97603e-05	5.47529e-05
1544.23	44.9742	5.06268e-05	7.038e-05	5.57236e-05	5.21281e-05	5.01776e-05	5.03587e-05	5.25095e-05	5.70424e-05	6.64777e-05	6.45857e-05	5.88612e-05	4.78032e-05	4.95955e-05	5.43266e-05
1545.8	45	5.05247e-05	6.99752e-05	5.57877e-05	5.18821e-05	4.99755e-05	5.02509e-05	5.26665e-05	5.71183e-05	6.6361e-05	6.45682e-05	5.8649e-05	4.75866e-05	4.95643e-05	5.3763e-05
1547.32	45.0258	5.07123e-05	6.97265e-05	5.58519e-05	5.15835e-05	4.98857e-05	5.04196e-05	5.3385e-05	5.71591e-05	6.61894e-05	6.43683e-05	5.81677e-05	4.76012e-05	4.98338e-05	5.36253e-05
1548.86	45.0516	5.06239e-05	6.95737e-05	5.56495e-05	5.12602e-05	5.0146e-05	5.04934e-05	5.39878e-05	5.69311e-05	6.60286e-05	6.42307e-05	5.78145e-05	4.75603e-05	4.98714e-05	5.34112e-05
1550.39	45.0774	5.07293e-05	6.949e-05	5.55435e-05	5.11104e-05	4.98661e-05	5.06566e-05	5.41824e-05	5.6737e-05	6.5901e-05	6.40093e-05	5.75257e-05	4.7184e-05	4.96897e-05	5.29578e-05
1551.97	45.1032	5.06074e-05	6.89337e-05	5.53277e-05	5.08264e-05	4.94284e-05	5.0679e-05	5.39846e-05	5.68871e-05	6.5685e-05	6.3864e-05	5.7224e-05	4.68221e-05	4.9224e-05	5.28309e-05
1553.5	45.129	5.06103e-05	6.84385e-05	5.5233e-05	5.05591e-05	4.93766e-05	5.04904e-05	5.41589e-05	5.67987e-05	6.53527e-05	6.38628e-05	5.69339e-05	4.66061e-05	4.88973e-05	5.30527e-05
1555.07	45.1548	5.07625e-05	6.81355e-05	5.51042e-05	5.03014e-05	4.90634e-05	5.03253e-05	5.40939e-05	5.6795e-05	6.51077e-05	6.38529e-05	5.65852e-05	4.64732e-05	4.86889e-05	5.29949e-05
1556.64	45.1806	5.09274e-05	6.78649e-05	5.47496e-05	4.99701e-05	4.86666e-05	5.02131e-05	5.39056e-05	5.69545e-05	6.49244e-05	6.38084e-05	5.59199e-05	4.62926e-05	4.87773e-05	5.25966e-05
1558.19	45.2064	5.06831e-05	6.74482e-05	5.44258e-05	4.96695e-05	4.83444e-05	5.00145e-05	5.38807e-05	5.69785e-05	6.47292e-05	6.3871e-05	5.53662e-05	4.58719e-05	4.86281e-05	5.25689e-05
1559.68	45.2322	5.06496e-05	6.70699e-05	5.44239e-05	4.94264e-05	4.80606e-05	5.01182e-05	5.35642e-05	5.71094e-05	6.4559e-05	6.35684e-05	5.51081e-05	4.58242e-05	4.8349e-05	5.27503e-05
1561.23	45.258	5.04819e-05	6.65555e-05	5.42111e-05	4.93173e-05	4.76998e-05	4.97662e-05	5.33004e-05	5.74194e-05	6.43576e-05	6.33782e-05	5.49261e-05	4.59845e-05	4.81185e-05	5.27529e-05
1562.84	45.2838	5.04367e-05	6.62522e-05	5.39106e-05	4.91851e-05	4.74073e-05	4.96808e-05	5.33391e-05	5.7512e-05	6.44613e-05	6.29251e-05	5.4599e-05	4.57099e-05	4.82022e-05	5.27339e-05
1564.46	45.3096	5.04642e-05	6.59358e-05	5.37245e-05	4.8821e-05	4.70578e-05	4.97056e-05	5.30544e-05	5.76019e-05	6.44044e-05	6.25729e-05	5.43086e-05	4.55197e-05	4.83516e-05	5.34504e-05
1565.99	45.3354	5.05713e-05	6.56619e-05	5.34829e-05	4.87625e-05	4.68372e-05	4.97031e-05	5.26943e-05	5.7728e-05	6.43146e-05	6.23177e-05	5.41998e-05	4.52663e-05	4.81673e-05	5.36524e-05
1567.55	45.3612	5.02618e-05	6.49687e-05	5.29289e-05	4.88026e-05	4.67681e-05	4.99996e-05	5.27875e-05	5.77958e-05	6.41903e-05	6.21195e-05	5.39428e-05	4.49003e-05	4.81807e-05	5.39555e-05
1569.08	45.387	5.0376e-05	6.46597e-05	5.24957e-05	4.8662e-05	4.65623e-05	5.04251e-05	5.27193e-05	5.75185e-05	6.4093e-05	6.1915e-05	5.34857e-05	4.44605e-05	4.83188e-05	5.40068e-05
1570.63	45.4128	5.03103e-05	6.42984e-05	5.19933e-05	4.83512e-05	4.6309e-05	5.07616e-05	5.23605e-05	5.7349e-05	6.37123e-05	6.15451e-05	5.30205e-05	4.4093e-05	4.82829e-05	5.39609e-05
1572.15	45.4386	5.03304e-05	6.39322e-05	5.16872e-05	4.81914e-05	4.59857e-05	5.08441e-05	5.23632e-05	5.73333e-05	6.34338e-05	6.13158e-05	5.32115e-05	4.38622e-05	4.81345e-05	5.40058e-05
1573.68	45.4644	5.0208e-05	6.35939e-05	5.16174e-05	4.79656e-05	4.55786e-05	5.09644e-05	5.20386e-05	5.74693e-05	6.33201e-05	6.13277e-05	5.31722e-05	4.37687e-05	4.79633e-05	5.40867e-05
1575.2	45.4902	5.0143e-05	6.31579e-05	5.14615e-05	4.76615e-05	4.52247e-05	5.09149e-05	5.17916e-05	5.7535e-05	6.29913e-05	6.12149e-05	5.2744e-05	4.36377e-05	4.78937e-05	5.36574e-05
1576.75	45.516	4.99713e-05	6.264e-05	5.09771e-05	4.7277e-05	4.49154e-05	5.09043e-05	5.14349e-05	5.75825e-05	6.25967e-05	6.12063e-05	5.23303e-05	4.34673e-05	4.78465e-05	5.35179e-05
1578.27	45.5418	4.98674e-05	6.23325e-05	5.05888e-05	4.69537e-05	4.45141e-05	5.09728e-05	5.11856e-05	5.75869e-05	6.24477e-05	6.12607e-05	5.18105e-05	4.33022e-05	4.82006e-05	5.33844e-05
1579.81	45.5676	4.98924e-05	6.19294e-05	5.03108e-05	4.65818e-05	4.42717e-05	5.06578e-05	5.12639e-05	5.75008e-05	6.21119e-05	6.12304e-05	5.13512e-05	4.31193e-05	4.86067e-05	5.32149e-05
1581.43	45.5934	5.00666e-05	6.14613e-05	5.00624e-05	4.63168e-05	4.42714e-05	5.06366e-05	5.15628e-05	5.74063e-05	6.18033e-05	6.11317e-05	5.08818e-05	4.30226e-05	4.8466e-05	5.2926e-05
1583.06	45.6192	5.00644e-05	6.10371e-05	4.97893e-05	4.61451e-05	4.39838e-05	5.09513e-05	5.15022e-05	5.70875e-05	6.1448e-05	6.11613e-05	5.06086e-05	4.2854e-05	4.84304e-05	5.26605e-05
1584.53	45.645	5.01495e-05	6.07176e-05	4.95269e-05	4.60007e-05	4.36045e-05	5.09928e-05	5.12759e-05	5.66599e-05	6.11068e-05	6.08926e-05	5.01694e-05	4.24487e-05	4.84153e-05	5.23319e-05
1586	45.6708	4.99384e-05	6.02168e-05	4.93819e-05	4.59175e-05	4.34471e-05	5.12779e-05	5.10964e-05	5.65879e-05	6.09485e-05	6.0947e-05	4.9995e-05	4.21214e-05	4.87448e-05	5.23158e-05
1587.54	45.6966	4.97675e-05	5.98312e-05	4.93963e-05	4.57964e-05	4.32267e-05	5.13597e-05	5.09641e-05	5.66067e-05	6.05771e-05	6.0809e-05	4.99778e-05	4.18255e-05	4.93109e-05	5.26973e-05
1589.07	45.7224	4.97358e-05	5.94482e-05	4.91701e-05	4.55331e-05	4.28562e-05	5.15035e-05	5.10896e-05	5.65873e-05	6.01709e-05	6.05125e-05	4.96721e-05	4.16431e-05	4.93672e-05	5.27562e-05
1590.65	45.7482	4.968e-05	5.90402e-05	4.89975e-05	4.54729e-05	4.27582e-05	5.13879e-05	5.13167e-05	5.6498e-05	5.96532e-05	6.02698e-05	4.92693e-05	4.12278e-05	4.90868e-05	5.2096e-05
1592.21	45.774	4.95024e-05	5.85498e-05	4.90565e-05	4.52742e-05	4.27029e-05	5.12175e-05	5.13582e-05	5.63184e-05	5.92852e-05	5.99337e-05	4.89895e-05	4.07853e-05	4.90759e-05	5.17891e-05
1593.8	45.7998	4.95443e-05	5.82432e-05	4.89736e-05	4.51884e-05	4.26242e-05	5.11851e-05	5.0733e-05	5.61353e-05	5.9312e-05	5.95702e-05	4.88358e-05	4.05859e-05	4.93173e-05	5.21282e-05
1595.37	45.8256	4.94037e-05	5.7808e-05	4.87274e-05	4.53517e-05	4.22708e-05	5.11276e-05	5.03001e-05	5.5618e-05	5.92809e-05	5.96459e-05	4.85991e-05	4.02502e-05	4.94738e-05	5.24286e-05
1596.95	45.8514	4.92624e-05	5.74119e-05	4.83841e-05	4.53716e-05	4.19937e-05	5.12618e-05	5.00726e-05	5.52212e-05	5.87956e-05	5.9318e-05	4.81915e-05	3.98381e-05	4.95264e-05	5.22319e-05
1598.46	45.8772	4.89551e-05	5.71214e-05	4.79433e-05	4.50447e-05	4.16465e-05	5.15167e-05	5.02735e-05	5.50049e-05	5.86822e-05	5.90525e-05	4.77508e-05	3.96196e-05	4.94738e-05	5.1563e-05
1600.02	45.903	4.87166e-05	5.67129e-05	4.76393e-05	4.52151e-05	4.13673e-05	5.14535e-05	5.02299e-05	5.49627e-05	5.83233e-05	5.8756e-05	4.73924e-05	3.9291e-05	4.9393e-05	5.16571e-05
1601.58	45.9288	4.86452e-05	5.61079e-05	4.74039e-05	4.49758e-05	4.10958e-05	5.12644e-05	5.01493e-05	5.492e-05	5.77807e-05	5.8591e-05	4.68673e-05	3.88296e-05	4.92368e-05	5.16255e-05
1603.14	45.9546	4.86526e-05	5.55517e-05	4.70035e-05	4.44874e-05	4.09921e-05	5.10405e-05	4.98122e-05	5.47199e-05	5.74039e-05	5.84866e-05	4.66217e-05	3.83276e-05	4.92084e-05	5.12189e-05
1604.7	45.9804	4.85493e-05	5.53199e-05	4.68339e-05	4.4005e-05	4.1175e-05	5.0689e-05	4.98181e-05	5.44669e-05	5.71446e-05	5.82244e-05	4.65702e-05	3.79747e-05	4.93455e-05	5.10762e-05
1606.25	46.0062	4.85971e-05	5.51389e-05	4.67111e-05	4.37272e-05	4.12009e-05	4.98939e-05	4.99652e-05	5.43297e-05	5.69108e-05	5.77551e-05	4.62787e-05	3.77904e-05	4.94145e-05	5.11836e-05
1607.76	46.032	4.83709e-05	5.46384e-05	4.63785e-05	4.32423e-05	4.09972e-05	4.94371e-05	4.96533e-05	5.42581e-05	5.66424e-05	5.75275e-05	4.62764e-05	3.7714e-05	4.94021e-05	5.15836e-05
1609.27	46.0578	4.82141e-05	5.4244e-05	4.60196e-05	4.26589e-05	4.07525e-05	4.92018e-05	4.9657e-05	5.40333e-05	5.62084e-05	5.73881e-05	4.61245e-05	3.77819e-05	4.93687e-05	5.18876e-05
1610.74	46.0836	4.77894e-05	5.38674e-05	4.55407e-05	4.21833e-05	4.04558e-05	4.91681e-05	5.01393e-05	5.3641e-05	5.58039e-05	5.72686e-05	4.61952e-05	3.76067e-05	4.93403e-05	5.21459e-05
1612.31	46.1094	4.76472e-05	5.3813e-05	4.51996e-05	4.19233e-05	4.03733e-05	4.94656e-05	5.0388e-05	5.32557e-05	5.56267e-05	5.72675e-05	4.59258e-05	3.74494e-05	4.93654e-05	5.23473e-05
1613.86	46.1352	4.77254e-05	5.35191e-05	4.50872e-05	4.18489e-05	4.0082e-05	4.94984e-05	5.04523e-05	5.31744e-05	5.56255e-05	5.70291e-05	4.55195e-05	3.73633e-05	4.92336e-05	5.21753e-05
1615.45	46.161	4.75903e-05	5.31788e-05	4.50147e-05	4.17457e-05	3.99136e-05	4.94187e-05	5.04176e-05	5.30234e-05	5.54729e-05	5.65324e-05	4.53628e-05	3.71534e-05	4.90217e-05	5.17562e-05
1617	46.1868	4.72949e-05	5.27913e-05	4.48996e-05	4.17755e-05	4.01703e-05	4.93424e-05	5.04922e-05	5.2902e-05	5.53917e-05	5.62088e-05	4.50897e-05	3.68965e-05	4.87686e-05	5.15807e-05
1618.58	46.2126	4.69558e-05	5.24601e-05	4.4892e-05	4.17099e-05	4.025e-05	4.92428e-05	5.07199e-05	5.28149e-05	5.51514e-05	5.59542e-05	4.46848e-05	3.66969e-05	4.86344e-05	5.16828e-05
1620.1	46.2384	4.66403e-05	5.23179e-05	4.46053e-05	4.15991e-05	4.01005e-05	4.91067e-05	5.09717e-05	5.2541e-05	5.47659e-05	5.5673e-05	4.41767e-05	3.65431e-05	4.86421e-05	5.19538e-05
1621.67	46.2642	4.67698e-05	5.1876e-05	4.4339e-05	4.14535e-05	4.00613e-05	4.87828e-05	5.11202e-05	5.23745e-05	5.44589e-05	5.55486e-05	4.40016e-05	3.63244e-05	4.85464e-05	5.22094e-05
1623.27	46.29	4.69831e-05	5.13942e-05	4.40375e-05	4.10929e-05	3.99154e-05	4.85602e-05	5.11529e-05	5.19659e-05	5.39512e-05	5.55255e-05	4.38705e-05	3.60839e-05	4.85163e-05	5.19826e-05
1624.82	46.3158	4.68007e-05	5.1087e-05	4.38837e-05	4.08888e-05	3.97013e-05	4.85212e-05	5.08172e-05	5.16272e-05	5.37702e-05	5.55077e-05	4.35472e-05	3.57987e-05	4.87566e-05	5.14659e-05
1626.31	46.3416	4.66799e-05	5.05446e-05	4.38163e-05	4.07995e-05	3.94487e-05	4.87969e-05	5.07509e-05	5.12493e-05	5.33943e-05	5.54706e-05	4.33443e-05	3.54034e-05	4.86937e-05	5.12915e-05
1627.84	46.3674	4.62774e-05	5.01948e-05	4.37322e-05	4.0875e-05	3.91324e-05	4.91118e-05	5.05149e-05	5.08908e-05	5.29358e-05	5.4999e-05	4.29329e-05	3.51105e-05	4.88623e-05	5.10984e-05
1629.33	46.3932	4.59069e-05	4.96058e-05	4.34242e-05	4.07185e-05	3.86655e-05	4.92834e-05	5.02845e-05	5.05406e-05	5.26833e-05	5.45302e-05	4.25113e-05	3.48201e-05	4.89889e-05	5.08087e-05
1630.92	46.419	4.57975e-05	4.92147e-05	4.331e-05	4.04138e-05	3.84577e-05	4.93127e-05	5.00328e-05	5.02684e-05	5.24024e-05	5.44442e-05	4.22288e-05	3.45456e-05	4.87743e-05	5.06795e-05
1632.53	46.4448	4.56164e-05	4.89835e-05	4.31098e-05	4.03176e-05	3.83282e-05	4.90924e-05	5.0083e-05	5.01617e-05	5.21128e-05	5.3983e-05	4.23177e-05	3.46891e-05	4.87128e-05	5.10725e-05
1634.06	46.4706	4.55546e-05	4.87381e-05	4.31913e-05	4.03949e-05	3.82308e-05	4.90535e-05	5.04957e-05	4.98441e-05	5.15701e-05	5.34427e-05	4.26631e-05	3.48798e-05	4.87557e-05	5.13286e-05
1635.55	46.4964	4.54475e-05	4.85318e-05	4.3026e-05	4.05129e-05	3.82755e-05	4.90557e-05	5.08452e-05	4.98006e-05	5.13396e-05	5.30134e-05	4.24971e-05	3.4799e-05	4.87003e-05	5.11552e-05
1637.12	46.5222	4.50849e-05	4.81919e-05	4.28071e-05	4.04241e-05	3.84936e-05	4.89682e-05	5.07138e-05	4.98546e-05	5.14783e-05	5.27166e-05	4.21917e-05	3.44082e-05	4.83536e-05	5.14918e-05
1638.64	46.548	4.47862e-05	4.79684e-05	4.25091e-05	4.02772e-05	3.82596e-05	4.90524e-05	5.04263e-05	4.98408e-05	5.13892e-05	5.23812e-05	4.22028e-05	3.42656e-05	4.79625e-05	5.1947e-05
1640.23	46.5738	4.46816e-05	4.72764e-05	4.2315e-05	3.99464e-05	3.81104e-05	4.90734e-05	5.08139e-05	4.94118e-05	5.10233e-05	5.20403e-05	4.22922e-05	3.44201e-05	4.77471e-05	5.21989e-05
1641.79	46.5996	4.48203e-05	4.66046e-05	4.23989e-05	3.94665e-05	3.79941e-05	4.89094e-05	5.13685e-05	4.91944e-05	5.08971e-05	5.15077e-05	4.20171e-05	3.45351e-05	4.77646e-05	5.22884e-05
1643.37	46.6254	4.47463e-05	4.63661e-05	4.21637e-05	3.92959e-05	3.78477e-05	4.87276e-05	5.17151e-05	4.90624e-05	5.05509e-05	5.10853e-05	4.16688e-05	3.44212e-05	4.80347e-05	5.1894e-05
1644.9	46.6512	4.45354e-05	4.62352e-05	4.19626e-05	3.90391e-05	3.76205e-05	4.86472e-05	5.17244e-05	4.89671e-05	5.03284e-05	5.06823e-05	4.16649e-05	3.4302e-05	4.83258e-05	5.16378e-05
1646.5	46.677	4.43186e-05	4.58604e-05	4.18801e-05	3.85695e-05	3.76365e-05	4.84128e-05	5.19143e-05	4.88064e-05	4.99562e-05	5.03414e-05	4.17768e-05	3.41316e-05	4.84962e-05	5.19763e-05
1648.04	46.7028	4.41479e-05	4.54996e-05	4.17932e-05	3.82859e-05	3.74413e-05	4.82441e-05	5.20039e-05	4.83067e-05	4.96213e-05	5.01171e-05	4.13331e-05	3.39207e-05	4.8511e-05	5.22039e-05
1649.62	46.7286	4.4024e-05	4.51784e-05	4.15923e-05	3.79247e-05	3.7185e-05	4.8219e-05	5.18569e-05	4.78272e-05	4.93206e-05	4.97427e-05	4.09866e-05	3.37697e-05	4.84631e-05	5.2164e-05
1651.16	46.7544	4.40236e-05	4.48312e-05	4.16606e-05	3.77599e-05	3.68338e-05	4.82521e-05	5.17131e-05	4.72715e-05	4.91519e-05	4.91764e-05	4.09378e-05	3.34045e-05	4.84031e-05	5.2222e-05
1652.71	46.7802	4.36882e-05	4.42881e-05	4.16139e-05	3.72703e-05	3.65707e-05	4.79635e-05	5.16273e-05	4.67607e-05	4.8916e-05	4.86341e-05	4.08826e-05	3.33158e-05	4.81631e-05	5.22651e-05
1654.23	46.806	4.34292e-05	4.39022e-05	4.15392e-05	3.71539e-05	3.64025e-05	4.77828e-05	5.15457e-05	4.65196e-05	4.87008e-05	4.85536e-05	4.06385e-05	3.33505e-05	4.77557e-05	5.24376e-05
1655.76	46.8318	4.31522e-05	4.33996e-05	4.14267e-05	3.69422e-05	3.61329e-05	4.76756e-05	5.17598e-05	4.62972e-05	4.83129e-05	4.83012e-05	4.03472e-05	3.32647e-05	4.75309e-05	5.27092e-05
1657.22	46.8576	4.27588e-05	4.28709e-05	4.12992e-05	3.67396e-05	3.61668e-05	4.79098e-05	5.23372e-05	4.60987e-05	4.78579e-05	4.78005e-05	3.99368e-05	3.31237e-05	4.73871e-05	5.28296e-05
1658.75	46.8834	4.25629e-05	4.23136e-05	4.11319e-05	3.65107e-05	3.60122e-05	4.79772e-05	5.27522e-05	4.58288e-05	4.74734e-05	4.72752e-05	3.97692e-05	3.29964e-05	4.73505e-05	5.28425e-05
1660.28	46.9092	4.22421e-05	4.19157e-05	4.10306e-05	3.62548e-05	3.58713e-05	4.77837e-05	5.29022e-05	4.53974e-05	4.72185e-05	4.71892e-05	3.95706e-05	3.28494e-05	4.77546e-05	5.30698e-05
1661.88	46.935	4.17295e-05	4.15994e-05	4.07079e-05	3.55734e-05	3.57354e-05	4.75958e-05	5.28965e-05	4.51059e-05	4.70034e-05	4.71162e-05	3.91926e-05	3.2625e-05	4.81039e-05	5.32056e-05
1663.53	46.9608	4.1585e-05	4.12016e-05	4.07244e-05	3.50995e-05	3.55815e-05	4.72809e-05	5.26716e-05	4.4914e-05	4.63545e-05	4.68906e-05	3.86974e-05	3.24356e-05	4.81019e-05	5.30785e-05
1665.12	46.9866	4.1465e-05	4.07837e-05	4.067e-05	3.47498e-05	3.54825e-05	4.68673e-05	5.24341e-05	4.46899e-05	4.58568e-05	4.67192e-05	3.87984e-05	3.23994e-05	4.80696e-05	5.31597e-05
1666.6	47.0124	4.131e-05	4.04906e-05	4.04601e-05	3.45742e-05	3.55595e-05	4.67005e-05	5.19851e-05	4.45269e-05	4.54164e-05	4.61726e-05	3.91493e-05	3.22676e-05	4.79155e-05	5.32431e-05
1668.13	47.0382	4.11225e-05	3.98929e-05	4.01705e-05	3.43922e-05	3.56484e-05	4.67228e-05	5.1902e-05	4.42524e-05	4.50125e-05	4.5762e-05	3.9112e-05	3.20322e-05	4.78781e-05	5.35137e-05
1669.62	47.064	4.10483e-05	3.96219e-05	3.98645e-05	3.42332e-05	3.59227e-05	4.68154e-05	5.20089e-05	4.40326e-05	4.47304e-05	4.55504e-05	3.88314e-05	3.19773e-05	4.78272e-05	5.32596e-05
1671.16	47.0898	4.08823e-05	3.95389e-05	3.97146e-05	3.39574e-05	3.5976e-05	4.69877e-05	5.21344e-05	4.38317e-05	4.42877e-05	4.53155e-05	3.87748e-05	3.2213e-05	4.79081e-05	5.35189e-05
1672.78	47.1156	4.07112e-05	3.93804e-05	3.977e-05	3.36859e-05	3.58428e-05	4.7055e-05	5.22528e-05	4.3466e-05	4.37912e-05	4.50001e-05	3.87366e-05	3.20195e-05	4.76562e-05	5.40346e-05
1674.37	47.1414	4.04205e-05	3.9329e-05	3.96368e-05	3.33017e-05	3.59166e-05	4.70397e-05	5.24944e-05	4.28721e-05	4.32706e-05	4.46989e-05	3.85007e-05	3.18649e-05	4.74563e-05	5.4457e-05
1675.89	47.1672	4.02769e-05	3.9228e-05	3.94543e-05	3.30085e-05	3.62047e-05	4.69863e-05	5.26924e-05	4.23124e-05	4.30353e-05	4.45328e-05	3.80513e-05	3.21864e-05	4.75393e-05	5.44271e-05
1677.45	47.193	4.04833e-05	3.86536e-05	3.8973e-05	3.26601e-05	3.61608e-05	4.71087e-05	5.30314e-05	4.19439e-05	4.28759e-05	4.42296e-05	3.7655e-05	3.2557e-05	4.78438e-05	5.45036e-05
1678.96	47.2188	4.07464e-05	3.82439e-05	3.86678e-05	3.25333e-05	3.60304e-05	4.70898e-05	5.31779e-05	4.16608e-05	4.28704e-05	4.40684e-05	3.74228e-05	3.26722e-05	4.82203e-05	5.44415e-05
1680.53	47.2446	4.05408e-05	3.80069e-05	3.86284e-05	3.25296e-05	3.57786e-05	4.704e-05	5.33632e-05	4.1087e-05	4.26052e-05	4.39413e-05	3.71112e-05	3.26475e-05	4.83782e-05	5.41996e-05
1682.12	47.2704	4.04689e-05	3.77016e-05	3.87733e-05	3.275e-05	3.56312e-05	4.7276e-05	5.37148e-05	4.06161e-05	4.22016e-05	4.37603e-05	3.68115e-05	3.24828e-05	4.8538e-05	5.44134e-05
1683.69	47.2962	4.02376e-05	3.70361e-05	3.89149e-05	3.25331e-05	3.57908e-05	4.7442e-05	5.40733e-05	4.01766e-05	4.16647e-05	4.3801e-05	3.66856e-05	3.23961e-05	4.86113e-05	5.42104e-05
1685.25	47.322	4.0085e-05	3.65151e-05	3.91243e-05	3.22697e-05	3.58212e-05	4.77878e-05	5.41905e-05	3.97988e-05	4.12984e-05	4.37478e-05	3.6486e-05	3.24577e-05	4.8325e-05	5.37535e-05
1686.79	47.3478	3.98177e-05	3.61703e-05	3.90601e-05	3.21369e-05	3.55028e-05	4.80653e-05	5.3999e-05	3.94879e-05	4.10354e-05	4.35393e-05	3.62142e-05	3.24929e-05	4.8077e-05	5.33996e-05
1688.27	47.3736	3.9534e-05	3.59929e-05	3.91556e-05	3.1802e-05	3.53034e-05	4.84483e-05	5.42352e-05	3.92565e-05	4.09863e-05	4.33599e-05	3.59909e-05	3.23708e-05	4.79611e-05	5.33483e-05
1689.77	47.3994	3.91995e-05	3.56752e-05	3.88671e-05	3.13339e-05	3.51291e-05	4.83007e-05	5.45934e-05	3.88335e-05	4.06871e-05	4.29407e-05	3.58187e-05	3.22365e-05	4.79496e-05	5.32831e-05
1691.32	47.4252	3.88287e-05	3.53448e-05	3.84896e-05	3.1161e-05	3.51046e-05	4.84568e-05	5.48128e-05	3.84721e-05	4.03729e-05	4.2554e-05	3.53446e-05	3.2063e-05	4.79827e-05	5.34084e-05
1692.88	47.451	3.86015e-05	3.49182e-05	3.80745e-05	3.1204e-05	3.52442e-05	4.88784e-05	5.47819e-05	3.82677e-05	4.02217e-05	4.23264e-05	3.50253e-05	3.20519e-05	4.80199e-05	5.35443e-05
1694.36	47.4768	3.81559e-05	3.45017e-05	3.78428e-05	3.11238e-05	3.55613e-05	4.89268e-05	5.46738e-05	3.78542e-05	3.99242e-05	4.20771e-05	3.49677e-05	3.1965e-05	4.81385e-05	5.35809e-05
1695.84	47.5026	3.73409e-05	3.37546e-05	3.74952e-05	3.07896e-05	3.57698e-05	4.88875e-05	5.50286e-05	3.73932e-05	3.95423e-05	4.16596e-05	3.48787e-05	3.19261e-05	4.82549e-05	5.37039e-05
1697.38	47.5284	3.69856e-05	3.33131e-05	3.70497e-05	3.06931e-05	3.59344e-05	4.84933e-05	5.54456e-05	3.70423e-05	3.95573e-05	4.15864e-05	3.46748e-05	3.21359e-05	4.8402e-05	5.36961e-05
1698.9	47.5542	3.65153e-05	3.30669e-05	3.67371e-05	3.0371e-05	3.58085e-05	4.83963e-05	5.54559e-05	3.68145e-05	3.94146e-05	4.1715e-05	3.44651e-05	3.21708e-05	4.86363e-05	5.38008e-05
1700.61	47.58	3.63583e-05	3.28503e-05	3.63434e-05	3.02335e-05	3.56151e-05	4.84039e-05	5.57454e-05	3.63501e-05	3.92065e-05	4.15807e-05	3.43431e-05	3.19804e-05	4.86417e-05	5.34863e-05
1702.31	47.6058	3.58963e-05	3.26219e-05	3.64429e-05	3.001e-05	3.54504e-05	4.82217e-05	5.58289e-05	3.61057e-05	3.9262e-05	4.13431e-05	3.411e-05	3.19939e-05	4.88494e-05	5.3564e-05
1703.85	47.6316	3.53737e-05	3.23895e-05	3.67772e-05	2.98838e-05	3.55446e-05	4.80238e-05	5.56541e-05	3.62056e-05	3.91016e-05	4.06563e-05	3.38347e-05	3.19651e-05	4.88018e-05	5.38031e-05
1705.39	47.6574	3.50429e-05	3.23066e-05	3.68276e-05	2.99208e-05	3.5419e-05	4.80871e-05	5.55215e-05	3.59073e-05	3.90114e-05	4.02223e-05	3.36711e-05	3.1826e-05	4.88107e-05	5.41185e-05
1706.94	47.6832	3.47286e-05	3.21636e-05	3.68856e-05	2.99473e-05	3.56486e-05	4.79197e-05	5.52027e-05	3.548e-05	3.87856e-05	4.01318e-05	3.34899e-05	3.1681e-05	4.89365e-05	5.43944e-05
1708.48	47.709	3.41787e-05	3.21568e-05	3.67632e-05	2.97428e-05	3.58552e-05	4.76197e-05	5.51354e-05	3.50283e-05	3.86203e-05	4.01144e-05	3.31354e-05	3.14324e-05	4.88786e-05	5.44675e-05
1710	47.7348	3.37692e-05	3.22113e-05	3.67676e-05	2.97341e-05	3.60126e-05	4.72855e-05	5.53484e-05	3.47857e-05	3.86034e-05	3.99057e-05	3.29118e-05	3.13987e-05	4.88041e-05	5.47873e-05
1711.51	47.7606	3.34885e-05	3.22791e-05	3.67164e-05	2.9874e-05	3.60306e-05	4.66695e-05	5.54344e-05	3.47051e-05	3.85456e-05	3.95473e-05	3.26325e-05	3.13882e-05	4.85834e-05	5.52279e-05
1713.02	47.7864	3.32039e-05	3.23177e-05	3.65259e-05	2.99499e-05	3.58751e-05	4.63845e-05	5.53881e-05	3.44304e-05	3.84869e-05	3.90859e-05	3.23613e-05	3.12673e-05	4.83668e-05	5.55939e-05
1714.47	47.8122	3.28562e-05	3.19228e-05	3.64758e-05	3.00418e-05	3.58014e-05	4.64393e-05	5.53991e-05	3.39935e-05	3.81782e-05	3.90407e-05	3.21268e-05	3.13154e-05	4.81848e-05	5.54558e-05
1716.04	47.838	3.25958e-05	3.13235e-05	3.63629e-05	2.98748e-05	3.59335e-05	4.6395e-05	5.56122e-05	3.38097e-05	3.77635e-05	3.89881e-05	3.19038e-05	3.14266e-05	4.78959e-05	5.51684e-05
1717.6	47.8638	3.22988e-05	3.10417e-05	3.59873e-05	2.96806e-05	3.57368e-05	4.62356e-05	5.60016e-05	3.33678e-05	3.74238e-05	3.87648e-05	3.16244e-05	3.10641e-05	4.79277e-05	5.49124e-05
1719.19	47.8896	3.16564e-05	3.11772e-05	3.5655e-05	2.95425e-05	3.57085e-05	4.62363e-05	5.61913e-05	3.29515e-05	3.73623e-05	3.81002e-05	3.1325e-05	3.09744e-05	4.78165e-05	5.5023e-05
1720.71	47.9154	3.12612e-05	3.11375e-05	3.56619e-05	2.9467e-05	3.5858e-05	4.60778e-05	5.62008e-05	3.25363e-05	3.73265e-05	3.76521e-05	3.11669e-05	3.09965e-05	4.74081e-05	5.57108e-05
1722.26	47.9412	3.09794e-05	3.08708e-05	3.57282e-05	2.94962e-05	3.57551e-05	4.59803e-05	5.65245e-05	3.21781e-05	3.69702e-05	3.73575e-05	3.11003e-05	3.1014e-05	4.73074e-05	5.61391e-05
1723.79	47.967	3.07007e-05	3.0639e-05	3.56797e-05	2.93945e-05	3.56908e-05	4.60624e-05	5.67676e-05	3.17175e-05	3.65634e-05	3.7026e-05	3.09057e-05	3.11378e-05	4.74414e-05	5.64601e-05
1725.39	47.9928	3.04845e-05	3.03815e-05	3.56023e-05	2.93611e-05	3.55957e-05	4.61118e-05	5.65941e-05	3.10926e-05	3.6056e-05	3.67002e-05	3.08586e-05	3.1344e-05	4.76646e-05	5.69878e-05
1726.96	48.0186	3.01246e-05	3.01141e-05	3.54783e-05	2.95679e-05	3.5606e-05	4.61637e-05	5.68097e-05	3.08172e-05	3.57998e-05	3.66375e-05	3.05331e-05	3.16972e-05	4.7884e-05	5.71614e-05
1728.52	48.0444	2.94265e-05	3.00347e-05	3.56424e-05	2.97019e-05	3.56304e-05	4.60711e-05	5.67188e-05	3.05947e-05	3.55526e-05	3.65712e-05	3.02174e-05	3.194e-05	4.80953e-05	5.69371e-05
1730.07	48.0702	2.87464e-05	2.96327e-05	3.58664e-05	2.98879e-05	3.56469e-05	4.61226e-05	5.67188e-05	3.02483e-05	3.51521e-05	3.63218e-05	3.01233e-05	3.19191e-05	4.82342e-05	5.68255e-05
1731.64	48.096	2.82561e-05	2.94391e-05	3.5996e-05	2.9957e-05	3.56676e-05	4.62242e-05	5.6943e-05	3.01652e-05	3.47359e-05	3.61682e-05	3.00513e-05	3.19304e-05	4.84766e-05	5.65948e-05
1733.14	48.1218	2.79145e-05	2.94489e-05	3.58505e-05	2.9641e-05	3.58404e-05	4.6375e-05	5.78412e-05	2.99187e-05	3.44156e-05	3.60879e-05	3.00845e-05	3.1918e-05	4.86917e-05	5.68523e-05
1734.72	48.1476	2.76053e-05	2.92514e-05	3.58074e-05	2.94223e-05	3.60016e-05	4.64607e-05	5.88208e-05	2.94577e-05	3.42556e-05	3.60534e-05	3.00302e-05	3.17603e-05	4.88451e-05	5.69703e-05
1736.3	48.1734	2.71161e-05	2.92132e-05	3.58387e-05	2.91828e-05	3.63931e-05	4.63803e-05	5.96599e-05	2.88362e-05	3.40334e-05	3.58589e-05	2.98105e-05	3.16526e-05	4.88286e-05	5.71547e-05
1737.83	48.1992	2.65642e-05	2.87674e-05	3.57405e-05	2.9127e-05	3.65715e-05	4.62488e-05	5.99739e-05	2.83185e-05	3.3761e-05	3.55508e-05	2.95532e-05	3.15681e-05	4.86948e-05	5.72554e-05
1739.32	48.225	2.62666e-05	2.84339e-05	3.5466e-05	2.91313e-05	3.70547e-05	4.61e-05	5.98874e-05	2.795e-05	3.37184e-05	3.53309e-05	2.94212e-05	3.1395e-05	4.88375e-05	5.78035e-05
1740.88	48.2508	2.58675e-05	2.79245e-05	3.52159e-05	2.90085e-05	3.69017e-05	4.62224e-05	5.98913e-05	2.76677e-05	3.33596e-05	3.50383e-05	2.92546e-05	3.15562e-05	4.87011e-05	5.84844e-05
1742.42	48.2766	2.56775e-05	2.75501e-05	3.52802e-05	2.89002e-05	3.67163e-05	4.64563e-05	6.01551e-05	2.73496e-05	3.30588e-05	3.49979e-05	2.92265e-05	3.17602e-05	4.84555e-05	5.87906e-05
1743.98	48.3024	2.55393e-05	2.73756e-05	3.55878e-05	2.87227e-05	3.6605e-05	4.64595e-05	6.03547e-05	2.69738e-05	3.29808e-05	3.48607e-05	2.91312e-05	3.1793e-05	4.83357e-05	5.89665e-05
1745.54	48.3282	2.51472e-05	2.72166e-05	3.5669e-05	2.85994e-05	3.67757e-05	4.65572e-05	6.05192e-05	2.68283e-05	3.29858e-05	3.479e-05	2.8919e-05	3.16303e-05	4.81434e-05	5.94304e-05
1747.08	48.354	2.43081e-05	2.68106e-05	3.5256e-05	2.84118e-05	3.6497e-05	4.66328e-05	6.06087e-05	2.64925e-05	3.27004e-05	3.46073e-05	2.87966e-05	3.12769e-05	4.80098e-05	5.98115e-05
1748.57	48.3798	2.37841e-05	2.64747e-05	3.49858e-05	2.82227e-05	3.6259e-05	4.68629e-05	6.08859e-05	2.62315e-05	3.24832e-05	3.46553e-05	2.84109e-05	3.10758e-05	4.80737e-05	5.98723e-05
1750.13	48.4056	2.32514e-05	2.6016e-05	3.47828e-05	2.79376e-05	3.62033e-05	4.6889e-05	6.11356e-05	2.6101e-05	3.2394e-05	3.47199e-05	2.79834e-05	3.11001e-05	4.81132e-05	5.99786e-05
1751.66	48.4314	2.29399e-05	2.57826e-05	3.4543e-05	2.77413e-05	3.60687e-05	4.70304e-05	6.06983e-05	2.58571e-05	3.22904e-05	3.49747e-05	2.78174e-05	3.10617e-05	4.7696e-05	6.03316e-05
1753.22	48.4572	2.28127e-05	2.56589e-05	3.41985e-05	2.7749e-05	3.60235e-05	4.6961e-05	6.03977e-05	2.57598e-05	3.21978e-05	3.50757e-05	2.76667e-05	3.09514e-05	4.75378e-05	6.11104e-05
1754.73	48.483	2.27923e-05	2.5549e-05	3.41662e-05	2.78337e-05	3.59872e-05	4.67845e-05	6.01338e-05	2.55565e-05	3.19709e-05	3.46938e-05	2.72987e-05	3.11383e-05	4.77685e-05	6.15949e-05
1756.28	48.5088	2.2486e-05	2.54695e-05	3.42119e-05	2.78804e-05	3.6114e-05	4.66553e-05	5.97961e-05	2.53844e-05	3.19293e-05	3.45558e-05	2.71196e-05	3.12239e-05	4.78959e-05	6.18403e-05
1757.83	48.5346	2.19362e-05	2.53669e-05	3.41701e-05	2.79865e-05	3.6353e-05	4.6948e-05	5.99103e-05	2.51661e-05	3.18774e-05	3.4538e-05	2.71126e-05	3.12589e-05	4.79066e-05	6.18893e-05
1759.45	48.5604	2.16941e-05	2.49378e-05	3.38732e-05	2.80149e-05	3.66675e-05	4.71993e-05	6.09676e-05	2.49951e-05	3.1678e-05	3.4239e-05	2.70577e-05	3.13185e-05	4.81217e-05	6.18692e-05
1761.05	48.5862	2.1406e-05	2.46625e-05	3.36223e-05	2.79586e-05	3.68816e-05	4.74717e-05	6.15473e-05	2.47771e-05	3.13706e-05	3.3977e-05	2.68757e-05	3.10651e-05	4.8324e-05	6.20015e-05
1762.63	48.612	2.11703e-05	2.46126e-05	3.37482e-05	2.7834e-05	3.70327e-05	4.76589e-05	6.13612e-05	2.46721e-05	3.10568e-05	3.38752e-05	2.66887e-05	3.0814e-05	4.84255e-05	6.25606e-05
1764.14	48.6378	2.11687e-05	2.45598e-05	3.38076e-05	2.76071e-05	3.72028e-05	4.77976e-05	6.10492e-05	2.4545e-05	3.10587e-05	3.38676e-05	2.64985e-05	3.059e-05	4.84768e-05	6.24196e-05
1765.71	48.6636	2.08332e-05	2.45566e-05	3.36673e-05	2.74903e-05	3.73347e-05	4.77533e-05	6.10949e-05	2.44878e-05	3.10675e-05	3.37208e-05	2.65177e-05	3.06491e-05	4.8778e-05	6.22315e-05
1767.23	48.6894	2.04782e-05	2.44562e-05	3.36858e-05	2.72635e-05	3.73076e-05	4.79495e-05	6.07179e-05	2.42672e-05	3.10061e-05	3.34261e-05	2.642e-05	3.08696e-05	4.87968e-05	6.26465e-05
1768.75	48.7152	1.98093e-05	2.43925e-05	3.37112e-05	2.70238e-05	3.73123e-05	4.82891e-05	6.0722e-05	2.3926e-05	3.07168e-05	3.3273e-05	2.63419e-05	3.11681e-05	4.8963e-05	6.31925e-05
1770.25	48.741	1.93513e-05	2.42406e-05	3.36192e-05	2.67302e-05	3.72771e-05	4.86211e-05	6.08041e-05	2.36985e-05	3.05455e-05	3.30914e-05	2.64331e-05	3.10075e-05	4.9355e-05	6.35671e-05
1771.78	48.7668	1.88741e-05	2.41745e-05	3.34123e-05	2.67998e-05	3.74081e-05	4.87513e-05	6.10715e-05	2.35627e-05	3.05144e-05	3.29559e-05	2.65097e-05	3.09909e-05	4.95226e-05	6.39132e-05
1773.28	48.7926	1.84992e-05	2.42143e-05	3.33149e-05	2.67442e-05	3.75422e-05	4.87452e-05	6.11312e-05	2.32232e-05	3.02956e-05	3.28974e-05	2.64973e-05	3.09464e-05	4.94641e-05	6.44465e-05
1774.87	48.8184	1.79842e-05	2.42407e-05	3.31808e-05	2.64846e-05	3.76081e-05	4.88614e-05	6.1028e-05	2.27859e-05	3.01152e-05	3.28752e-05	2.63382e-05	3.07845e-05	4.97235e-05	6.50236e-05
1776.51	48.8442	1.76924e-05	2.43053e-05	3.30716e-05	2.61852e-05	3.75753e-05	4.89663e-05	6.10784e-05	2.24366e-05	3.00737e-05	3.29368e-05	2.63104e-05	3.07384e-05	5.00574e-05	6.54989e-05
1778.1	48.87	1.72611e-05	2.41115e-05	3.30957e-05	2.60292e-05	3.75364e-05	4.91469e-05	6.13032e-05	2.22097e-05	3.0004e-05	3.30674e-05	2.64386e-05	3.06003e-05	5.04352e-05	6.56702e-05
1779.54	48.8958	1.68411e-05	2.40574e-05	3.29884e-05	2.62147e-05	3.75437e-05	4.91406e-05	6.19113e-05	2.1899e-05	2.99746e-05	3.30252e-05	2.64965e-05	3.02692e-05	5.07333e-05	6.51212e-05
1781.1	48.9216	1.63895e-05	2.39754e-05	3.27749e-05	2.6295e-05	3.78538e-05	4.90244e-05	6.21555e-05	2.14994e-05	3.00042e-05	3.28853e-05	2.6258e-05	3.01631e-05	5.10362e-05	6.44814e-05
1782.71	48.9474	1.60847e-05	2.39541e-05	3.27057e-05	2.63271e-05	3.82569e-05	4.87928e-05	6.2454e-05	2.10527e-05	2.98299e-05	3.24621e-05	2.62864e-05	3.02222e-05	5.13342e-05	6.40159e-05
1784.32	48.9732	1.56187e-05	2.40956e-05	3.26849e-05	2.64211e-05	3.81973e-05	4.8837e-05	6.31932e-05	2.06353e-05	2.97669e-05	3.209e-05	2.63399e-05	3.03934e-05	5.14169e-05	6.36443e-05
1785.8	48.999	1.53192e-05	2.40234e-05	3.26361e-05	2.63982e-05	3.81361e-05	4.88911e-05	6.34382e-05	2.03178e-05	2.97037e-05	3.19581e-05	2.64342e-05	3.01951e-05	5.14364e-05	6.36317e-05
1787.31	49.0248	1.49084e-05	2.37178e-05	3.275e-05	2.6131e-05	3.82951e-05	4.94561e-05	6.32436e-05	2.00091e-05	2.9653e-05	3.21111e-05	2.64166e-05	3.00165e-05	5.14676e-05	6.3764e-05
1788.84	49.0506	1.46832e-05	2.35467e-05	3.28319e-05	2.59667e-05	3.84011e-05	4.99076e-05	6.32592e-05	1.96913e-05	2.9534e-05	3.2284e-05	2.62433e-05	3.01624e-05	5.12529e-05	6.35297e-05
1790.46	49.0764	1.46315e-05	2.36527e-05	3.29756e-05	2.60305e-05	3.86746e-05	5.00486e-05	6.37026e-05	1.92605e-05	2.93487e-05	3.23193e-05	2.64045e-05	3.03842e-05	5.11403e-05	6.33777e-05
1792	49.1022	1.44545e-05	2.35677e-05	3.28495e-05	2.59888e-05	3.89306e-05	4.99503e-05	6.38481e-05	1.90681e-05	2.93613e-05	3.21972e-05	2.67163e-05	3.06117e-05	5.14042e-05	6.31624e-05
1793.58	49.128	1.43989e-05	2.31483e-05	3.2628e-05	2.57333e-05	3.91013e-05	4.97233e-05	6.45146e-05	1.88462e-05	2.94447e-05	3.20397e-05	2.67966e-05	3.093e-05	5.19733e-05	6.30045e-05
1795.18	49.1538	1.42438e-05	2.30525e-05	3.24269e-05	2.56571e-05	3.92613e-05	4.98042e-05	6.48824e-05	1.86024e-05	2.94751e-05	3.18631e-05	2.69677e-05	3.13338e-05	5.23795e-05	6.31813e-05
1796.75	49.1796	1.41648e-05	2.3177e-05	3.21081e-05	2.58634e-05	3.90905e-05	5.0079e-05	6.53225e-05	1.82167e-05	2.91317e-05	3.20309e-05	2.71834e-05	3.1494e-05	5.23894e-05	6.35247e-05
1798.21	49.2054	1.41695e-05	2.32703e-05	3.23349e-05	2.59088e-05	3.90722e-05	5.04953e-05	6.57188e-05	1.78514e-05	2.88406e-05	3.23455e-05	2.72147e-05	3.18799e-05	5.2583e-05	6.37721e-05
1799.71	49.2312	1.40483e-05	2.36385e-05	3.25388e-05	2.59023e-05	3.88129e-05	5.06156e-05	6.5524e-05	1.75213e-05	2.86749e-05	3.24511e-05	2.70828e-05	3.2141e-05	5.28165e-05	6.43494e-05
1801.19	49.257	1.3634e-05	2.40556e-05	3.2558e-05	2.56981e-05	3.87372e-05	5.06832e-05	6.57151e-05	1.73918e-05	2.82802e-05	3.25975e-05	2.69748e-05	3.20993e-05	5.29773e-05	6.49168e-05
1802.71	49.2828	1.31992e-05	2.44689e-05	3.24982e-05	2.54622e-05	3.89046e-05	5.1002e-05	6.57838e-05	1.72627e-05	2.79503e-05	3.26448e-05	2.69653e-05	3.19629e-05	5.33309e-05	6.48569e-05
1804.25	49.3086	1.30365e-05	2.46059e-05	3.24832e-05	2.53593e-05	3.90567e-05	5.13803e-05	6.57344e-05	1.72662e-05	2.77042e-05	3.24223e-05	2.71089e-05	3.1912e-05	5.34466e-05	6.50264e-05
1805.8	49.3344	1.30714e-05	2.46906e-05	3.25601e-05	2.51489e-05	3.93231e-05	5.12845e-05	6.54498e-05	1.74369e-05	2.77221e-05	3.24359e-05	2.74085e-05	3.20662e-05	5.35149e-05	6.53764e-05
1807.45	49.3602	1.29211e-05	2.49784e-05	3.25297e-05	2.51965e-05	3.9631e-05	5.15921e-05	6.49792e-05	1.74215e-05	2.75036e-05	3.27671e-05	2.75559e-05	3.19534e-05	5.38146e-05	6.5447e-05
1809.1	49.386	1.26484e-05	2.5051e-05	3.25804e-05	2.52868e-05	3.98948e-05	5.16133e-05	6.47229e-05	1.75676e-05	2.7359e-05	3.29074e-05	2.76122e-05	3.18171e-05	5.40033e-05	6.49534e-05
1810.61	49.4118	1.25676e-05	2.5385e-05	3.24089e-05	2.55797e-05	3.99743e-05	5.16417e-05	6.40417e-05	1.78488e-05	2.72154e-05	3.31958e-05	2.7515e-05	3.16039e-05	5.39872e-05	6.47015e-05
1812.12	49.4376	1.22458e-05	2.58797e-05	3.26098e-05	2.59031e-05	4.00561e-05	5.1432e-05	6.3941e-05	1.80184e-05	2.70996e-05	3.34719e-05	2.74622e-05	3.16912e-05	5.4154e-05	6.4906e-05
1813.68	49.4634	1.1705e-05	2.62163e-05	3.26285e-05	2.61862e-05	4.02178e-05	5.14496e-05	6.38091e-05	1.8191e-05	2.69967e-05	3.32187e-05	2.75065e-05	3.18008e-05	5.43095e-05	6.49765e-05
1815.21	49.4892	1.14824e-05	2.64679e-05	3.28111e-05	2.60533e-05	4.0213e-05	5.14171e-05	6.36434e-05	1.81911e-05	2.6915e-05	3.29878e-05	2.74354e-05	3.16889e-05	5.46964e-05	6.50001e-05
1816.73	49.515	1.13437e-05	2.64479e-05	3.29079e-05	2.60308e-05	4.03834e-05	5.15734e-05	6.4378e-05	1.79372e-05	2.69732e-05	3.3103e-05	2.71458e-05	3.16809e-05	5.49015e-05	6.54536e-05
1818.22	49.5408	1.10788e-05	2.65125e-05	3.30379e-05	2.59686e-05	4.04737e-05	5.18527e-05	6.47412e-05	1.77966e-05	2.66227e-05	3.32622e-05	2.72536e-05	3.19187e-05	5.48276e-05	6.55997e-05
1819.83	49.5666	1.08196e-05	2.64082e-05	3.32586e-05	2.60561e-05	4.04483e-05	5.19533e-05	6.51884e-05	1.77023e-05	2.63933e-05	3.32918e-05	2.7473e-05	3.20641e-05	5.47861e-05	6.53119e-05
1821.42	49.5924	1.06543e-05	2.65e-05	3.35316e-05	2.64013e-05	4.0317e-05	5.19146e-05	6.54173e-05	1.76879e-05	2.63111e-05	3.33972e-05	2.7556e-05	3.21762e-05	5.49193e-05	6.49175e-05
1822.98	49.6182	1.06248e-05	2.67315e-05	3.36299e-05	2.66159e-05	4.01411e-05	5.18585e-05	6.50902e-05	1.75513e-05	2.63736e-05	3.35013e-05	2.76797e-05	3.19555e-05	5.53776e-05	6.45255e-05
1824.52	49.644	1.07893e-05	2.70725e-05	3.37861e-05	2.67829e-05	4.04269e-05	5.1991e-05	6.51139e-05	1.7384e-05	2.65807e-05	3.3593e-05	2.79538e-05	3.18278e-05	5.56028e-05	6.4208e-05
1826.1	49.6698	1.05327e-05	2.73944e-05	3.38558e-05	2.69504e-05	4.08693e-05	5.2201e-05	6.48805e-05	1.73986e-05	2.65125e-05	3.33579e-05	2.80891e-05	3.17609e-05	5.54887e-05	6.41877e-05
1827.6	49.6956	1.04218e-05	2.75172e-05	3.36389e-05	2.67251e-05	4.10836e-05	5.21067e-05	6.4975e-05	1.74212e-05	2.61792e-05	3.34052e-05	2.80625e-05	3.17199e-05	5.54706e-05	6.41499e-05
1829.16	49.7214	1.0302e-05	2.76497e-05	3.35087e-05	2.6883e-05	4.13746e-05	5.20149e-05	6.54269e-05	1.73788e-05	2.60399e-05	3.36659e-05	2.80116e-05	3.17137e-05	5.54861e-05	6.44619e-05
1830.71	49.7472	1.01708e-05	2.7919e-05	3.33314e-05	2.6716e-05	4.15079e-05	5.17246e-05	6.62842e-05	1.70401e-05	2.60349e-05	3.37991e-05	2.7989e-05	3.17326e-05	5.56605e-05	6.47648e-05
1832.09	49.773	9.91385e-06	2.81296e-05	3.34655e-05	2.66656e-05	4.17269e-05	5.18794e-05	6.65927e-05	1.66971e-05	2.5936e-05	3.39115e-05	2.80728e-05	3.18625e-05	5.57978e-05	6.50011e-05
1833.65	49.7988	9.78318e-06	2.82659e-05	3.33202e-05	2.6414e-05	4.2149e-05	5.19165e-05	6.67721e-05	1.6547e-05	2.58987e-05	3.37929e-05	2.82793e-05	3.1956e-05	5.59669e-05	6.50234e-05
1835.25	49.8246	9.82861e-06	2.84153e-05	3.29218e-05	2.62916e-05	4.2473e-05	5.17001e-05	6.71897e-05	1.6203e-05	2.58263e-05	3.40521e-05	2.81573e-05	3.18608e-05	5.60514e-05	6.5166e-05
1836.82	49.8504	9.89603e-06	2.85682e-05	3.27647e-05	2.65894e-05	4.26894e-05	5.15597e-05	6.72635e-05	1.6263e-05	2.56274e-05	3.42856e-05	2.7993e-05	3.18458e-05	5.60326e-05	6.52539e-05
1838.46	49.8762	9.87043e-06	2.88765e-05	3.2734e-05	2.66713e-05	4.27279e-05	5.17952e-05	6.72364e-05	1.66429e-05	2.56544e-05	3.40975e-05	2.81293e-05	3.1964e-05	5.60426e-05	6.57323e-05
1839.98	49.902	9.59641e-06	2.91442e-05	3.27159e-05	2.65236e-05	4.29566e-05	5.19487e-05	6.72761e-05	1.67707e-05	2.59021e-05	3.3911e-05	2.81996e-05	3.19225e-05	5.58646e-05	6.58669e-05
1841.54	49.9278	9.39566e-06	2.89295e-05	3.2713e-05	2.64438e-05	4.29094e-05	5.1865e-05	6.74096e-05	1.67603e-05	2.57082e-05	3.37599e-05	2.80254e-05	3.18074e-05	5.56464e-05	6.60351e-05
1843.11	49.9536	9.19064e-06	2.86669e-05	3.28291e-05	2.65151e-05	4.29017e-05	5.18212e-05	6.77153e-05	1.67064e-05	2.58318e-05	3.38697e-05	2.79312e-05	3.16598e-05	5.57051e-05	6.62137e-05
1844.65	49.9794	9.21464e-06	2.86063e-05	3.27648e-05	2.65484e-05	4.31351e-05	5.1692e-05	6.83246e-05	1.68069e-05	2.59953e-05	3.39828e-05	2.80108e-05	3.17627e-05	5.58123e-05	6.63576e-05
1846.25	50.0052	9.46039e-06	2.85868e-05	3.27808e-05	2.6668e-05	4.326e-05	5.19871e-05	6.89203e-05	1.70315e-05	2.6067e-05	3.41039e-05	2.80764e-05	3.20153e-05	5.60844e-05	6.62689e-05
1847.78	50.031	9.1993e-06	2.87697e-05	3.26183e-05	2.6904e-05	4.34791e-05	5.23189e-05	6.91466e-05	1.69737e-05	2.60429e-05	3.41358e-05	2.8244e-05	3.2306e-05	5.62885e-05	6.62805e-05
1849.23	50.0568	8.88976e-06	2.88716e-05	3.24809e-05	2.71827e-05	4.35836e-05	5.24223e-05	6.89624e-05	1.70153e-05	2.58183e-05	3.41817e-05	2.89272e-05	3.20807e-05	5.64634e-05	6.64553e-05
1850.78	50.0826	8.81756e-06	2.9013e-05	3.27023e-05	2.71943e-05	4.36314e-05	5.25643e-05	6.90866e-05	1.67525e-05	2.58368e-05	3.40909e-05	2.91896e-05	3.19173e-05	5.65678e-05	6.67878e-05
1852.31	50.1084	9.02507e-06	2.9229e-05	3.27408e-05	2.7391e-05	4.38633e-05	5.25225e-05	6.8788e-05	1.67447e-05	2.59731e-05	3.41175e-05	2.90667e-05	3.21075e-05	5.68097e-05	6.74471e-05
1853.87	50.1342	9.03776e-06	2.94547e-05	3.29465e-05	2.77822e-05	4.3781e-05	5.26845e-05	6.86829e-05	1.69068e-05	2.59646e-05	3.43599e-05	2.94766e-05	3.21672e-05	5.71955e-05	6.78194e-05
1855.43	50.16	9.36397e-06	2.93312e-05	3.34319e-05	2.79496e-05	4.37715e-05	5.29294e-05	6.82134e-05	1.70929e-05	2.58194e-05	3.44323e-05	3.00955e-05	3.22558e-05	5.73715e-05	6.79238e-05
1856.96	50.1858	9.72056e-06	2.93736e-05	3.3568e-05	2.78933e-05	4.42337e-05	5.30243e-05	6.81383e-05	1.74457e-05	2.59557e-05	3.47224e-05	3.04786e-05	3.25214e-05	5.74522e-05	6.80172e-05
1858.53	50.2116	9.83169e-06	2.96153e-05	3.36588e-05	2.81988e-05	4.44635e-05	5.33317e-05	6.86321e-05	1.77293e-05	2.58813e-05	3.48865e-05	3.04913e-05	3.27779e-05	5.73729e-05	6.82235e-05
1860.11	50.2374	9.78997e-06	2.97143e-05	3.39017e-05	2.83113e-05	4.48738e-05	5.37211e-05	6.86192e-05	1.78349e-05	2.59512e-05	3.49116e-05	3.084e-05	3.27935e-05	5.73278e-05	6.84641e-05
1861.65	50.2632	9.57858e-06	2.97698e-05	3.40924e-05	2.8333e-05	4.50945e-05	5.3911e-05	6.88774e-05	1.77906e-05	2.62115e-05	3.50043e-05	3.13312e-05	3.25587e-05	5.75347e-05	6.82188e-05
1863.22	50.289	9.26001e-06	2.99731e-05	3.43024e-05	2.83462e-05	4.4964e-05	5.37298e-05	6.94654e-05	1.78874e-05	2.62706e-05	3.51657e-05	3.16327e-05	3.25143e-05	5.76476e-05	6.80098e-05
1864.78	50.3148	9.08008e-06	3.02581e-05	3.43479e-05	2.84162e-05	4.49569e-05	5.38302e-05	6.96026e-05	1.7938e-05	2.63268e-05	3.51507e-05	3.17035e-05	3.24173e-05	5.81881e-05	6.77512e-05
1866.37	50.3406	9.14645e-06	3.06686e-05	3.41427e-05	2.84219e-05	4.51982e-05	5.41664e-05	6.9435e-05	1.79279e-05	2.63006e-05	3.51804e-05	3.17271e-05	3.23512e-05	5.86468e-05	6.78267e-05
1867.85	50.3664	9.61715e-06	3.06898e-05	3.39533e-05	2.8757e-05	4.53138e-05	5.41177e-05	6.91168e-05	1.7871e-05	2.62473e-05	3.54101e-05	3.18966e-05	3.24999e-05	5.89495e-05	6.86072e-05
1869.36	50.3922	9.67685e-06	3.07173e-05	3.39261e-05	2.8913e-05	4.54203e-05	5.39591e-05	6.89613e-05	1.78976e-05	2.6459e-05	3.56027e-05	3.19281e-05	3.2855e-05	5.91979e-05	6.94545e-05
1870.91	50.418	9.69531e-06	3.07218e-05	3.38346e-05	2.90614e-05	4.55695e-05	5.40297e-05	6.89375e-05	1.81439e-05	2.68259e-05	3.58309e-05	3.19746e-05	3.3093e-05	5.93573e-05	6.98563e-05
1872.49	50.4438	9.70374e-06	3.09163e-05	3.35645e-05	2.92986e-05	4.56369e-05	5.40331e-05	6.92913e-05	1.82471e-05	2.71152e-05	3.616e-05	3.22741e-05	3.32149e-05	5.96151e-05	7.02027e-05
1874.06	50.4696	9.80724e-06	3.10641e-05	3.32408e-05	2.96224e-05	4.57911e-05	5.38601e-05	6.97918e-05	1.81824e-05	2.71464e-05	3.65204e-05	3.25722e-05	3.32649e-05	5.99489e-05	7.05497e-05
1875.62	50.4954	9.93959e-06	3.12747e-05	3.32297e-05	2.98942e-05	4.59532e-05	5.37799e-05	6.99887e-05	1.80218e-05	2.69755e-05	3.67817e-05	3.26858e-05	3.34745e-05	6.02113e-05	7.06707e-05
1877.16	50.5212	1.00369e-05	3.15387e-05	3.33645e-05	2.99863e-05	4.60916e-05	5.36881e-05	6.98747e-05	1.77951e-05	2.69651e-05	3.70235e-05	3.2791e-05	3.36732e-05	6.02028e-05	7.0717e-05
1878.72	50.547	1.00908e-05	3.16096e-05	3.36003e-05	2.99737e-05	4.62035e-05	5.3535e-05	6.97468e-05	1.77706e-05	2.69987e-05	3.71736e-05	3.28098e-05	3.38016e-05	6.04183e-05	7.08909e-05
1880.25	50.5728	1.00518e-05	3.15293e-05	3.39613e-05	3.00246e-05	4.6363e-05	5.36995e-05	6.98136e-05	1.79517e-05	2.70479e-05	3.73555e-05	3.27411e-05	3.40824e-05	6.09218e-05	7.1018e-05
1881.79	50.5986	1.05564e-05	3.15402e-05	3.4421e-05	3.01529e-05	4.65499e-05	5.41028e-05	7.02612e-05	1.83012e-05	2.71204e-05	3.76228e-05	3.27776e-05	3.43529e-05	6.11676e-05	7.10479e-05
1883.35	50.6244	1.09219e-05	3.18864e-05	3.4897e-05	3.03537e-05	4.66278e-05	5.46406e-05	7.08222e-05	1.85894e-05	2.7116e-05	3.79144e-05	3.32001e-05	3.44015e-05	6.15006e-05	7.10553e-05
1884.92	50.6502	1.10958e-05	3.22588e-05	3.50192e-05	3.06233e-05	4.67797e-05	5.50621e-05	7.15845e-05	1.87881e-05	2.72461e-05	3.82803e-05	3.36698e-05	3.42262e-05	6.16798e-05	7.14001e-05
1886.4	50.676	1.12872e-05	3.26269e-05	3.52458e-05	3.07648e-05	4.69717e-05	5.54628e-05	7.21539e-05	1.88748e-05	2.73937e-05	3.85216e-05	3.38538e-05	3.42041e-05	6.17135e-05	7.18348e-05
1887.9	50.7018	1.15053e-05	3.30047e-05	3.52881e-05	3.07189e-05	4.71919e-05	5.58751e-05	7.26442e-05	1.88618e-05	2.75594e-05	3.8809e-05	3.40871e-05	3.42921e-05	6.18572e-05	7.19915e-05
1889.52	50.7276	1.17244e-05	3.31265e-05	3.53848e-05	3.07417e-05	4.73123e-05	5.61492e-05	7.34438e-05	1.88702e-05	2.75397e-05	3.91912e-05	3.43779e-05	3.45787e-05	6.22458e-05	7.18932e-05
1891.13	50.7534	1.17036e-05	3.3224e-05	3.55155e-05	3.09398e-05	4.74373e-05	5.63853e-05	7.38977e-05	1.91596e-05	2.73124e-05	3.95053e-05	3.44128e-05	3.48627e-05	6.27909e-05	7.16657e-05
1892.63	50.7792	1.18412e-05	3.32421e-05	3.57473e-05	3.11969e-05	4.76863e-05	5.68591e-05	7.41707e-05	1.95999e-05	2.7408e-05	3.97227e-05	3.4636e-05	3.51488e-05	6.31373e-05	7.14361e-05
1894.14	50.805	1.19259e-05	3.32697e-05	3.56545e-05	3.1573e-05	4.78526e-05	5.71725e-05	7.39377e-05	1.98802e-05	2.76986e-05	3.98838e-05	3.47732e-05	3.55435e-05	6.36175e-05	7.13986e-05
1895.7	50.8308	1.21993e-05	3.34261e-05	3.59086e-05	3.17433e-05	4.79781e-05	5.72955e-05	7.35507e-05	2.00692e-05	2.79566e-05	4.00411e-05	3.4843e-05	3.59645e-05	6.42197e-05	7.14683e-05
1897.28	50.8566	1.21293e-05	3.35661e-05	3.6139e-05	3.18363e-05	4.79996e-05	5.75547e-05	7.32653e-05	2.02093e-05	2.80096e-05	4.01326e-05	3.49599e-05	3.62866e-05	6.47792e-05	7.14411e-05
1898.78	50.8824	1.22163e-05	3.37339e-05	3.63508e-05	3.21287e-05	4.8174e-05	5.7633e-05	7.31178e-05	2.0438e-05	2.8179e-05	4.02827e-05	3.51034e-05	3.66554e-05	6.49548e-05	7.11825e-05
1900.34	50.9082	1.24054e-05	3.37581e-05	3.65248e-05	3.2408e-05	4.82421e-05	5.76168e-05	7.36275e-05	2.02382e-05	2.82978e-05	4.0673e-05	3.51615e-05	3.69285e-05	6.49843e-05	7.09033e-05
1901.91	50.934	1.27378e-05	3.38227e-05	3.65959e-05	3.27445e-05	4.84124e-05	5.78424e-05	7.37954e-05	2.00717e-05	2.82401e-05	4.11152e-05	3.51753e-05	3.69692e-05	6.522e-05	7.03275e-05
1903.47	50.9598	1.30767e-05	3.38711e-05	3.66094e-05	3.28547e-05	4.86851e-05	5.84175e-05	7.3712e-05	2.01497e-05	2.82887e-05	4.13089e-05	3.50894e-05	3.7022e-05	6.56196e-05	6.98175e-05
1905.02	50.9856	1.34399e-05	3.39997e-05	3.65711e-05	3.32173e-05	4.89741e-05	5.86299e-05	7.38981e-05	2.0309e-05	2.83314e-05	4.14797e-05	3.50442e-05	3.72254e-05	6.60434e-05	6.95943e-05
1906.58	51.0114	1.38594e-05	3.40118e-05	3.68552e-05	3.34319e-05	4.9334e-05	5.86782e-05	7.38912e-05	2.0573e-05	2.84727e-05	4.17575e-05	3.50683e-05	3.74793e-05	6.64292e-05	6.97054e-05
1908.17	51.0372	1.44358e-05	3.38856e-05	3.7309e-05	3.35741e-05	4.9677e-05	5.89129e-05	7.42178e-05	2.08103e-05	2.83858e-05	4.17796e-05	3.50894e-05	3.76914e-05	6.68902e-05	7.00455e-05
1909.73	51.063	1.47776e-05	3.38479e-05	3.75462e-05	3.3589e-05	5.02954e-05	5.90044e-05	7.4342e-05	2.08796e-05	2.82848e-05	4.20131e-05	3.52233e-05	3.78304e-05	6.72932e-05	7.02903e-05
1911.27	51.0888	1.53138e-05	3.40532e-05	3.7717e-05	3.37816e-05	5.05219e-05	5.92885e-05	7.47474e-05	2.09464e-05	2.80342e-05	4.22548e-05	3.53715e-05	3.77386e-05	6.75958e-05	7.04106e-05
1912.79	51.1146	1.55987e-05	3.3845e-05	3.77326e-05	3.37947e-05	5.06599e-05	5.95774e-05	7.52833e-05	2.12896e-05	2.78697e-05	4.25236e-05	3.55844e-05	3.79119e-05	6.74817e-05	7.0504e-05
1914.33	51.1404	1.58414e-05	3.38734e-05	3.80362e-05	3.39328e-05	5.10413e-05	5.95999e-05	7.57222e-05	2.13826e-05	2.77171e-05	4.25657e-05	3.59322e-05	3.81422e-05	6.74783e-05	7.07315e-05
1915.86	51.1662	1.62938e-05	3.41252e-05	3.83299e-05	3.42321e-05	5.11717e-05	5.98696e-05	7.57569e-05	2.17943e-05	2.76725e-05	4.27966e-05	3.61597e-05	3.8401e-05	6.79162e-05	7.08489e-05
1917.41	51.192	1.68033e-05	3.42554e-05	3.85205e-05	3.44097e-05	5.15299e-05	6.04435e-05	7.59808e-05	2.22114e-05	2.78625e-05	4.32035e-05	3.60924e-05	3.88232e-05	6.85032e-05	7.06481e-05
1918.92	51.2178	1.71916e-05	3.42668e-05	3.8674e-05	3.48114e-05	5.18471e-05	6.06869e-05	7.61284e-05	2.24322e-05	2.81056e-05	4.3675e-05	3.63116e-05	3.88333e-05	6.8847e-05	7.08121e-05
1920.48	51.2436	1.7778e-05	3.44749e-05	3.87421e-05	3.50683e-05	5.2002e-05	6.10943e-05	7.59698e-05	2.28845e-05	2.87216e-05	4.38464e-05	3.66294e-05	3.89081e-05	6.89405e-05	7.09967e-05
1922	51.2693	1.84515e-05	3.47447e-05	3.87359e-05	3.53991e-05	5.20952e-05	6.13367e-05	7.62126e-05	2.31763e-05	2.90972e-05	4.42292e-05	3.69213e-05	3.88706e-05	6.87917e-05	7.09745e-05
1923.6	51.2951	1.86347e-05	3.48087e-05	3.90291e-05	3.57338e-05	5.23258e-05	6.15941e-05	7.68131e-05	2.33475e-05	2.95169e-05	4.41645e-05	3.7022e-05	3.8946e-05	6.88931e-05	7.10874e-05
1925.19	51.3209	1.89804e-05	3.47153e-05	3.91724e-05	3.59612e-05	5.2232e-05	6.18767e-05	7.69316e-05	2.36299e-05	2.98763e-05	4.43986e-05	3.73237e-05	3.94016e-05	6.90889e-05	7.13618e-05
1926.74	51.3467	1.93389e-05	3.46747e-05	3.93197e-05	3.6374e-05	5.23851e-05	6.22352e-05	7.69164e-05	2.37769e-05	3.02193e-05	4.47157e-05	3.76554e-05	3.96767e-05	6.90879e-05	7.1542e-05
1928.25	51.3725	1.96201e-05	3.45456e-05	3.93676e-05	3.66753e-05	5.26449e-05	6.30236e-05	7.73122e-05	2.39336e-05	3.06895e-05	4.49777e-05	3.7794e-05	3.96499e-05	6.92182e-05	7.19654e-05
1929.8	51.3983	2.00344e-05	3.45613e-05	3.93962e-05	3.69382e-05	5.29257e-05	6.4075e-05	7.73268e-05	2.39589e-05	3.10972e-05	4.52783e-05	3.78964e-05	3.98481e-05	6.95373e-05	7.23188e-05
1931.37	51.4241	2.04587e-05	3.44932e-05	3.94969e-05	3.72908e-05	5.3203e-05	6.49819e-05	7.72035e-05	2.41918e-05	3.14823e-05	4.52827e-05	3.80399e-05	3.99013e-05	6.95442e-05	7.28599e-05
1932.93	51.4499	2.09175e-05	3.46367e-05	3.98353e-05	3.76086e-05	5.34533e-05	6.52163e-05	7.75891e-05	2.45466e-05	3.16851e-05	4.53275e-05	3.85535e-05	4.0004e-05	6.95498e-05	7.30533e-05
1934.45	51.4757	2.13076e-05	3.4844e-05	4.03341e-05	3.78975e-05	5.3687e-05	6.53998e-05	7.76975e-05	2.47851e-05	3.23136e-05	4.55522e-05	3.91291e-05	4.03453e-05	6.97231e-05	7.32861e-05
1935.93	51.5015	2.14905e-05	3.48701e-05	4.07991e-05	3.81678e-05	5.38429e-05	6.59395e-05	7.75055e-05	2.48998e-05	3.27727e-05	4.59901e-05	3.93903e-05	4.07025e-05	6.9871e-05	7.32763e-05
1937.45	51.5273	2.15171e-05	3.50578e-05	4.08646e-05	3.83277e-05	5.41223e-05	6.66565e-05	7.72584e-05	2.51616e-05	3.2985e-05	4.63723e-05	3.95658e-05	4.09678e-05	6.99423e-05	7.3264e-05
1939	51.5531	2.1815e-05	3.54497e-05	4.12498e-05	3.84443e-05	5.43248e-05	6.70771e-05	7.73718e-05	2.52829e-05	3.33837e-05	4.67268e-05	3.95874e-05	4.13182e-05	7.01989e-05	7.32606e-05
1940.52	51.5789	2.21321e-05	3.59611e-05	4.15859e-05	3.86561e-05	5.4523e-05	6.71452e-05	7.79031e-05	2.53762e-05	3.34418e-05	4.71122e-05	3.97683e-05	4.16837e-05	7.03431e-05	7.3126e-05
1942.1	51.6047	2.22032e-05	3.63516e-05	4.18714e-05	3.87189e-05	5.47402e-05	6.7336e-05	7.81612e-05	2.54503e-05	3.35715e-05	4.73593e-05	3.97986e-05	4.22738e-05	7.00172e-05	7.29325e-05
1943.7	51.6305	2.24675e-05	3.64881e-05	4.21914e-05	3.88087e-05	5.5105e-05	6.79408e-05	7.77137e-05	2.54858e-05	3.38102e-05	4.74874e-05	3.98318e-05	4.26103e-05	7.00799e-05	7.29516e-05
1945.32	51.6563	2.27113e-05	3.67096e-05	4.24779e-05	3.89804e-05	5.52966e-05	6.81457e-05	7.77094e-05	2.56787e-05	3.39947e-05	4.74913e-05	3.97591e-05	4.26833e-05	7.03505e-05	7.31388e-05
1946.88	51.6821	2.2817e-05	3.68456e-05	4.28449e-05	3.92085e-05	5.57026e-05	6.91037e-05	7.79936e-05	2.61425e-05	3.42272e-05	4.74893e-05	4.01176e-05	4.26255e-05	7.0829e-05	7.38777e-05
1948.43	51.7079	2.29674e-05	3.68734e-05	4.32115e-05	3.94735e-05	5.59464e-05	6.98176e-05	7.82863e-05	2.63839e-05	3.444e-05	4.77808e-05	4.06517e-05	4.25378e-05	7.14972e-05	7.45791e-05
1949.91	51.7337	2.31299e-05	3.70729e-05	4.36451e-05	3.96179e-05	5.63813e-05	7.0449e-05	7.88477e-05	2.64851e-05	3.45892e-05	4.80087e-05	4.10832e-05	4.24431e-05	7.19645e-05	7.45511e-05
1951.43	51.7595	2.34484e-05	3.71934e-05	4.37956e-05	4.00413e-05	5.65692e-05	7.071e-05	7.90809e-05	2.6584e-05	3.45461e-05	4.81509e-05	4.14008e-05	4.24712e-05	7.21119e-05	7.42742e-05
1952.94	51.7853	2.38435e-05	3.72631e-05	4.40925e-05	4.02455e-05	5.66723e-05	7.09831e-05	7.89823e-05	2.66372e-05	3.49088e-05	4.82166e-05	4.16622e-05	4.2574e-05	7.2502e-05	7.41611e-05
1954.55	51.8111	2.40424e-05	3.72121e-05	4.43053e-05	4.05173e-05	5.68793e-05	7.12276e-05	7.88369e-05	2.68374e-05	3.54812e-05	4.83565e-05	4.22018e-05	4.28675e-05	7.31028e-05	7.42687e-05
1956.06	51.8369	2.41667e-05	3.72605e-05	4.45373e-05	4.0882e-05	5.69783e-05	7.15831e-05	7.86034e-05	2.69081e-05	3.60281e-05	4.87479e-05	4.2532e-05	4.29493e-05	7.33691e-05	7.45904e-05
1957.63	51.8627	2.46841e-05	3.75071e-05	4.49195e-05	4.10546e-05	5.69658e-05	7.22713e-05	7.83436e-05	2.68216e-05	3.65154e-05	4.90067e-05	4.27701e-05	4.29667e-05	7.35557e-05	7.47655e-05
1959.26	51.8885	2.51843e-05	3.76405e-05	4.51126e-05	4.11829e-05	5.73202e-05	7.274e-05	7.85413e-05	2.673e-05	3.68373e-05	4.91294e-05	4.32358e-05	4.33531e-05	7.37406e-05	7.50296e-05
1960.85	51.9143	2.54728e-05	3.77727e-05	4.52454e-05	4.15919e-05	5.76548e-05	7.29202e-05	7.86647e-05	2.67088e-05	3.7142e-05	4.92685e-05	4.37599e-05	4.38259e-05	7.39734e-05	7.52579e-05
1962.34	51.9401	2.58325e-05	3.79399e-05	4.5426e-05	4.19872e-05	5.79959e-05	7.31128e-05	7.89956e-05	2.6882e-05	3.72138e-05	4.9487e-05	4.4096e-05	4.41544e-05	7.41486e-05	7.54121e-05
1963.87	51.9659	2.62476e-05	3.8114e-05	4.56089e-05	4.21964e-05	5.87759e-05	7.32625e-05	7.92367e-05	2.71748e-05	3.7553e-05	4.97138e-05	4.4567e-05	4.43921e-05	7.43963e-05	7.54464e-05
1965.34	51.9917	2.65715e-05	3.85038e-05	4.56647e-05	4.23053e-05	5.93954e-05	7.36546e-05	7.96363e-05	2.76233e-05	3.77523e-05	4.99372e-05	4.4836e-05	4.44653e-05	7.45904e-05	7.56216e-05
1966.85	52.0175	2.69621e-05	3.86693e-05	4.55361e-05	4.2337e-05	5.97337e-05	7.38881e-05	7.98265e-05	2.81856e-05	3.7825e-05	4.9955e-05	4.51341e-05	4.48069e-05	7.46872e-05	7.59341e-05
1968.44	52.0433	2.73496e-05	3.90049e-05	4.54546e-05	4.24227e-05	5.98872e-05	7.41081e-05	8.01721e-05	2.85653e-05	3.80145e-05	5.00342e-05	4.5523e-05	4.51389e-05	7.45802e-05	7.62073e-05
1970.06	52.0691	2.80355e-05	3.93243e-05	4.57073e-05	4.27739e-05	5.97994e-05	7.4335e-05	8.11068e-05	2.87721e-05	3.82439e-05	5.02825e-05	4.58316e-05	4.55883e-05	7.46343e-05	7.63928e-05
1971.66	52.0949	2.85671e-05	3.97137e-05	4.59947e-05	4.29162e-05	5.95827e-05	7.4726e-05	8.2012e-05	2.89223e-05	3.85019e-05	5.0679e-05	4.62091e-05	4.59251e-05	7.49817e-05	7.69379e-05
1973.28	52.1207	2.887e-05	3.99903e-05	4.63146e-05	4.29192e-05	5.96048e-05	7.51031e-05	8.27713e-05	2.90165e-05	3.87342e-05	5.11114e-05	4.66826e-05	4.62015e-05	7.54532e-05	7.7727e-05
1974.82	52.1465	2.92248e-05	4.01492e-05	4.66553e-05	4.31024e-05	5.98268e-05	7.56187e-05	8.3263e-05	2.93828e-05	3.89707e-05	5.13704e-05	4.72041e-05	4.6384e-05	7.55584e-05	7.81509e-05
1976.38	52.1723	2.95442e-05	4.04915e-05	4.66327e-05	4.30815e-05	6.0108e-05	7.63299e-05	8.37297e-05	2.97705e-05	3.9219e-05	5.14141e-05	4.78105e-05	4.66273e-05	7.57158e-05	7.8339e-05
1977.84	52.1981	3.00569e-05	4.07606e-05	4.6764e-05	4.35871e-05	6.04076e-05	7.68312e-05	8.41488e-05	2.99795e-05	3.9442e-05	5.15704e-05	4.81971e-05	4.69978e-05	7.62701e-05	7.8624e-05
1979.29	52.2239	3.05569e-05	4.12964e-05	4.71935e-05	4.41346e-05	6.05358e-05	7.74005e-05	8.44338e-05	3.02832e-05	3.97356e-05	5.16701e-05	4.85071e-05	4.73973e-05	7.67168e-05	7.88795e-05
1980.82	52.2497	3.08982e-05	4.16834e-05	4.75848e-05	4.44218e-05	6.05438e-05	7.76758e-05	8.46596e-05	3.05759e-05	4.01003e-05	5.16636e-05	4.91572e-05	4.75587e-05	7.67798e-05	7.93915e-05
1982.33	52.2755	3.13651e-05	4.18966e-05	4.76518e-05	4.47613e-05	6.05768e-05	7.80564e-05	8.49052e-05	3.07163e-05	4.04596e-05	5.2089e-05	4.9841e-05	4.75892e-05	7.67257e-05	7.98223e-05
1983.87	52.3013	3.20351e-05	4.20243e-05	4.80155e-05	4.48526e-05	6.07651e-05	7.86548e-05	8.49941e-05	3.0782e-05	4.0731e-05	5.24901e-05	5.02215e-05	4.75797e-05	7.67392e-05	7.99158e-05
1985.39	52.3271	3.23867e-05	4.23497e-05	4.84977e-05	4.4902e-05	6.10078e-05	7.91581e-05	8.51011e-05	3.09239e-05	4.10228e-05	5.2998e-05	5.05926e-05	4.77832e-05	7.69953e-05	8.02581e-05
1986.96	52.3529	3.2771e-05	4.26414e-05	4.91294e-05	4.51681e-05	6.13559e-05	7.98702e-05	8.55233e-05	3.1097e-05	4.11819e-05	5.34072e-05	5.09253e-05	4.79454e-05	7.7409e-05	8.06962e-05
1988.47	52.3787	3.29644e-05	4.3145e-05	4.9735e-05	4.57815e-05	6.1744e-05	8.06394e-05	8.5527e-05	3.11657e-05	4.15144e-05	5.3597e-05	5.10257e-05	4.79789e-05	7.77981e-05	8.09901e-05
1990.08	52.4045	3.32096e-05	4.33729e-05	5.02905e-05	4.62465e-05	6.19872e-05	8.1343e-05	8.56767e-05	3.14078e-05	4.21083e-05	5.38778e-05	5.12221e-05	4.80174e-05	7.81124e-05	8.11188e-05
1991.63	52.4303	3.32682e-05	4.35685e-05	5.0494e-05	4.64198e-05	6.26173e-05	8.184e-05	8.61748e-05	3.18779e-05	4.25018e-05	5.43838e-05	5.14912e-05	4.82718e-05	7.82509e-05	8.14265e-05
1993.26	52.4561	3.36349e-05	4.39671e-05	5.06603e-05	4.63847e-05	6.31441e-05	8.21584e-05	8.63601e-05	3.24273e-05	4.2746e-05	5.46234e-05	5.20507e-05	4.87873e-05	7.80884e-05	8.2302e-05
1994.87	52.4819	3.37671e-05	4.43327e-05	5.12427e-05	4.66473e-05	6.35996e-05	8.27977e-05	8.65691e-05	3.25812e-05	4.31348e-05	5.46773e-05	5.26455e-05	4.92566e-05	7.81855e-05	8.28478e-05
1996.43	52.5077	3.43551e-05	4.47984e-05	5.17949e-05	4.69237e-05	6.39017e-05	8.33952e-05	8.70734e-05	3.28282e-05	4.37649e-05	5.48627e-05	5.27352e-05	4.95371e-05	7.85961e-05	8.22689e-05
1997.96	52.5335	3.49224e-05	4.4969e-05	5.21803e-05	4.70865e-05	6.42637e-05	8.36239e-05	8.71e-05	3.3243e-05	4.44865e-05	5.48287e-05	5.27375e-05	4.96819e-05	7.89308e-05	8.21198e-05
1999.48	52.5593	3.53442e-05	4.5501e-05	5.24235e-05	4.73314e-05	6.42551e-05	8.38829e-05	8.69505e-05	3.36381e-05	4.49081e-05	5.46689e-05	5.31403e-05	5.00032e-05	7.89489e-05	8.20587e-05
2000.96	52.5851	3.57685e-05	4.54522e-05	5.25435e-05	4.74279e-05	6.42081e-05	8.4448e-05	8.72291e-05	3.38429e-05	4.52956e-05	5.4633e-05	5.36599e-05	5.03547e-05	7.9031e-05	8.22998e-05
2002.52	52.6109	3.63599e-05	4.54701e-05	5.28777e-05	4.75339e-05	6.42959e-05	8.51019e-05	8.76508e-05	3.43452e-05	4.58723e-05	5.45696e-05	5.38812e-05	5.05455e-05	7.91201e-05	8.24032e-05
2004.07	52.6367	3.64327e-05	4.57911e-05	5.31746e-05	4.77846e-05	6.45806e-05	8.57001e-05	8.83555e-05	3.4901e-05	4.62463e-05	5.47353e-05	5.40599e-05	5.06393e-05	7.9305e-05	8.2264e-05
2005.62	52.6625	3.66069e-05	4.63984e-05	5.35633e-05	4.78813e-05	6.48571e-05	8.6211e-05	8.87399e-05	3.54377e-05	4.67677e-05	5.49091e-05	5.46154e-05	5.08476e-05	7.94226e-05	8.22502e-05
2007.12	52.6883	3.6776e-05	4.66216e-05	5.38461e-05	4.78176e-05	6.50787e-05	8.63304e-05	8.89128e-05	3.60599e-05	4.70645e-05	5.52037e-05	5.52281e-05	5.09406e-05	7.94732e-05	8.26366e-05
2008.7	52.7141	3.70868e-05	4.68186e-05	5.41591e-05	4.77623e-05	6.5186e-05	8.63816e-05	8.91153e-05	3.65312e-05	4.7186e-05	5.56615e-05	5.53521e-05	5.08946e-05	7.96173e-05	8.3078e-05
2010.25	52.7399	3.75603e-05	4.71967e-05	5.45852e-05	4.78157e-05	6.54165e-05	8.66298e-05	8.89401e-05	3.68947e-05	4.72284e-05	5.59393e-05	5.55903e-05	5.12031e-05	8.00454e-05	8.37923e-05
2011.84	52.7657	3.80556e-05	4.7528e-05	5.49576e-05	4.81738e-05	6.57289e-05	8.7217e-05	8.84478e-05	3.69227e-05	4.74021e-05	5.61985e-05	5.59348e-05	5.15209e-05	8.04861e-05	8.4554e-05
2013.4	52.7915	3.82035e-05	4.76547e-05	5.49984e-05	4.81603e-05	6.59213e-05	8.76733e-05	8.80739e-05	3.69776e-05	4.77014e-05	5.64299e-05	5.60912e-05	5.18364e-05	8.04961e-05	8.48143e-05
2014.91	52.8173	3.8526e-05	4.80019e-05	5.52877e-05	4.8373e-05	6.60138e-05	8.81042e-05	8.79527e-05	3.74432e-05	4.80297e-05	5.69861e-05	5.61217e-05	5.21468e-05	8.03451e-05	8.51305e-05
2016.38	52.8431	3.89781e-05	4.81362e-05	5.57374e-05	4.83616e-05	6.62692e-05	8.85671e-05	8.82392e-05	3.79651e-05	4.81013e-05	5.73895e-05	5.65223e-05	5.25306e-05	8.05421e-05	8.56036e-05
2017.96	52.8689	3.93933e-05	4.82342e-05	5.62753e-05	4.85591e-05	6.68554e-05	8.93299e-05	8.87609e-05	3.84309e-05	4.81479e-05	5.74454e-05	5.68988e-05	5.29337e-05	8.07782e-05	8.6284e-05
2019.56	52.8947	3.99396e-05	4.84974e-05	5.66887e-05	4.8931e-05	6.70859e-05	8.98567e-05	8.91086e-05	3.8773e-05	4.83587e-05	5.7568e-05	5.73252e-05	5.31827e-05	8.11395e-05	8.68192e-05
2021.12	52.9205	4.02314e-05	4.86888e-05	5.69348e-05	4.92044e-05	6.7308e-05	8.99291e-05	8.92017e-05	3.90805e-05	4.85475e-05	5.80615e-05	5.75781e-05	5.33047e-05	8.14759e-05	8.76372e-05
2022.68	52.9463	4.01829e-05	4.89093e-05	5.69046e-05	4.92202e-05	6.75711e-05	8.99137e-05	8.92374e-05	3.94486e-05	4.87389e-05	5.84046e-05	5.75537e-05	5.35616e-05	8.16613e-05	8.82871e-05
2024.27	52.9721	4.0353e-05	4.92409e-05	5.72679e-05	4.94176e-05	6.79535e-05	8.99504e-05	8.9211e-05	3.97748e-05	4.85699e-05	5.86159e-05	5.75615e-05	5.38046e-05	8.18745e-05	8.87323e-05
2025.82	52.9979	4.09176e-05	4.95917e-05	5.77383e-05	4.97561e-05	6.83799e-05	8.98844e-05	8.9269e-05	4.01497e-05	4.86141e-05	5.89524e-05	5.78909e-05	5.40919e-05	8.21263e-05	8.9202e-05
2027.34	53.0237	4.14251e-05	4.97567e-05	5.82166e-05	5.02323e-05	6.8523e-05	9.03441e-05	8.92118e-05	4.03961e-05	4.8946e-05	5.91884e-05	5.83658e-05	5.42955e-05	8.22481e-05	8.94365e-05
2028.84	53.0495	4.18809e-05	4.98689e-05	5.86059e-05	5.0477e-05	6.8393e-05	9.13269e-05	8.92741e-05	4.04865e-05	4.9405e-05	5.95259e-05	5.85437e-05	5.46083e-05	8.25918e-05	8.98826e-05
2030.39	53.0753	4.23092e-05	5.01807e-05	5.89544e-05	5.06131e-05	6.86399e-05	9.17372e-05	8.9561e-05	4.08297e-05	4.98986e-05	5.98935e-05	5.86126e-05	5.50598e-05	8.31847e-05	9.03133e-05
2031.94	53.1011	4.28868e-05	5.04724e-05	5.92447e-05	5.07105e-05	6.88342e-05	9.23257e-05	8.98773e-05	4.11862e-05	5.0056e-05	6.01603e-05	5.89706e-05	5.54682e-05	8.36424e-05	9.09151e-05
2033.45	53.1269	4.32701e-05	5.09901e-05	5.96473e-05	5.0782e-05	6.88305e-05	9.32291e-05	9.03227e-05	4.17242e-05	5.02252e-05	6.03196e-05	5.92876e-05	5.55993e-05	8.40385e-05	9.15378e-05
2035.01	53.1527	4.37748e-05	5.17028e-05	6.00967e-05	5.0743e-05	6.90074e-05	9.39078e-05	9.09926e-05	4.20847e-05	5.05699e-05	6.02988e-05	5.9501e-05	5.57057e-05	8.42436e-05	9.25283e-05
2036.61	53.1785	4.43192e-05	5.20326e-05	6.08183e-05	5.08218e-05	6.93901e-05	9.44029e-05	9.19692e-05	4.23948e-05	5.13006e-05	6.05314e-05	5.95784e-05	5.60849e-05	8.46609e-05	9.32335e-05
2038.15	53.2043	4.48263e-05	5.20212e-05	6.11471e-05	5.1085e-05	6.96505e-05	9.4955e-05	9.25549e-05	4.26249e-05	5.20358e-05	6.09098e-05	5.95272e-05	5.66614e-05	8.51624e-05	9.37743e-05
2039.68	53.2301	4.53857e-05	5.22134e-05	6.13367e-05	5.14301e-05	6.97235e-05	9.52112e-05	9.30445e-05	4.30151e-05	5.28974e-05	6.11872e-05	5.9892e-05	5.7197e-05	8.58327e-05	9.43674e-05
2041.23	53.2559	4.57639e-05	5.26663e-05	6.16851e-05	5.16745e-05	7.00238e-05	9.52974e-05	9.3665e-05	4.30314e-05	5.31658e-05	6.13741e-05	6.0236e-05	5.75111e-05	8.61691e-05	9.49298e-05
2042.79	53.2817	4.59753e-05	5.2808e-05	6.22838e-05	5.19047e-05	7.02899e-05	9.57006e-05	9.42085e-05	4.33335e-05	5.33231e-05	6.15808e-05	6.03552e-05	5.76882e-05	8.65943e-05	9.55957e-05
2044.32	53.3075	4.60821e-05	5.2704e-05	6.2906e-05	5.21162e-05	7.04727e-05	9.63301e-05	9.4811e-05	4.3872e-05	5.34695e-05	6.1947e-05	6.03857e-05	5.77444e-05	8.68525e-05	9.57496e-05
2045.92	53.3333	4.62988e-05	5.32134e-05	6.32767e-05	5.23796e-05	7.09353e-05	9.72311e-05	9.50867e-05	4.45182e-05	5.37565e-05	6.23098e-05	6.04823e-05	5.80938e-05	8.67122e-05	9.58134e-05
2047.48	53.3591	4.64076e-05	5.34733e-05	6.37704e-05	5.25102e-05	7.12505e-05	9.78449e-05	9.54504e-05	4.49116e-05	5.41853e-05	6.24967e-05	6.05599e-05	5.86558e-05	8.66187e-05	9.61764e-05
2049.08	53.3849	4.65893e-05	5.3663e-05	6.43786e-05	5.28415e-05	7.16255e-05	9.84587e-05	9.57616e-05	4.54537e-05	5.44086e-05	6.23983e-05	6.06502e-05	5.92408e-05	8.68047e-05	9.67115e-05
2050.63	53.4107	4.68479e-05	5.38706e-05	6.47154e-05	5.31484e-05	7.20417e-05	9.91485e-05	9.65992e-05	4.60075e-05	5.46626e-05	6.2521e-05	6.06908e-05	5.96496e-05	8.69133e-05	9.72127e-05
2052.16	53.4365	4.69862e-05	5.42616e-05	6.49039e-05	5.32728e-05	7.22809e-05	9.97767e-05	9.6781e-05	4.63985e-05	5.47478e-05	6.24e-05	6.05786e-05	5.99648e-05	8.70656e-05	9.79342e-05
2053.63	53.4623	4.71911e-05	5.45312e-05	6.50706e-05	5.36121e-05	7.27645e-05	0.000100658	9.68103e-05	4.68655e-05	5.52188e-05	6.24989e-05	6.06935e-05	6.0325e-05	8.75671e-05	9.85953e-05
2055.17	53.4881	4.7197e-05	5.48312e-05	6.52065e-05	5.40653e-05	7.31786e-05	0.00010124	9.66278e-05	4.72291e-05	5.55479e-05	6.27301e-05	6.09828e-05	6.07659e-05	8.79328e-05	9.90156e-05
2056.71	53.5139	4.71797e-05	5.49688e-05	6.5533e-05	5.44968e-05	7.35754e-05	0.000101522	9.67036e-05	4.78121e-05	5.59463e-05	6.29332e-05	6.12004e-05	6.11225e-05	8.7831e-05	9.94856e-05
2058.31	53.5397	4.75831e-05	5.51168e-05	6.56378e-05	5.48326e-05	7.38408e-05	0.00010196	9.6818e-05	4.84713e-05	5.62816e-05	6.32918e-05	6.14666e-05	6.15127e-05	8.81177e-05	0.000100079
2059.87	53.5655	4.77715e-05	5.56097e-05	6.58411e-05	5.52713e-05	7.40983e-05	0.00010228	9.73113e-05	4.91906e-05	5.66061e-05	6.38044e-05	6.15723e-05	6.18694e-05	8.86639e-05	0.000100611
2061.44	53.5913	4.82728e-05	5.61041e-05	6.63548e-05	5.56428e-05	7.42992e-05	0.000102544	9.78528e-05	4.98843e-05	5.70027e-05	6.43068e-05	6.15798e-05	6.21626e-05	8.92926e-05	0.000101176
2062.97	53.6171	4.87493e-05	5.66561e-05	6.6988e-05	5.59539e-05	7.44405e-05	0.000102893	9.81612e-05	5.05556e-05	5.76281e-05	6.46548e-05	6.16821e-05	6.23963e-05	8.98562e-05	0.000101744
2064.48	53.6429	4.90081e-05	5.72004e-05	6.76095e-05	5.64579e-05	7.45569e-05	0.000103062	9.85535e-05	5.12461e-05	5.8385e-05	6.486e-05	6.18037e-05	6.26106e-05	9.02232e-05	0.000102599
2065.92	53.6687	4.93896e-05	5.78234e-05	6.81757e-05	5.72261e-05	7.49655e-05	0.000103217	9.85385e-05	5.18588e-05	5.90077e-05	6.52399e-05	6.19544e-05	6.28576e-05	9.03825e-05	0.000103436
2067.43	53.6945	4.97595e-05	5.84986e-05	6.87159e-05	5.78692e-05	7.54899e-05	0.000103538	9.86284e-05	5.22635e-05	5.95385e-05	6.57437e-05	6.22215e-05	6.32378e-05	9.07141e-05	0.000103831
2069.05	53.7203	5.01654e-05	5.91003e-05	6.92641e-05	5.82536e-05	7.58288e-05	0.000103542	9.90417e-05	5.2557e-05	5.98784e-05	6.62833e-05	6.23245e-05	6.34608e-05	9.06828e-05	0.000104057
2070.63	53.7461	5.03561e-05	5.92342e-05	6.98896e-05	5.88495e-05	7.60924e-05	0.000103659	9.94963e-05	5.31645e-05	6.03509e-05	6.67513e-05	6.24485e-05	6.36448e-05	9.07917e-05	0.000104638
2072.13	53.7719	5.06777e-05	5.95107e-05	7.06012e-05	5.96173e-05	7.63097e-05	0.000104003	9.94604e-05	5.39072e-05	6.07188e-05	6.72043e-05	6.22424e-05	6.37712e-05	9.09274e-05	0.000105409
2073.68	53.7977	5.10841e-05	6.01239e-05	7.09489e-05	6.02576e-05	7.63544e-05	0.000104349	9.91448e-05	5.43018e-05	6.104e-05	6.77086e-05	6.2003e-05	6.40632e-05	9.09872e-05	0.000106186
2075.22	53.8235	5.121e-05	6.05894e-05	7.11983e-05	6.09724e-05	7.65906e-05	0.0001047	9.92962e-05	5.45721e-05	6.12275e-05	6.84808e-05	6.19911e-05	6.45228e-05	9.1154e-05	0.000106236
2076.85	53.8493	5.16216e-05	6.06345e-05	7.13494e-05	6.11543e-05	7.71183e-05	0.000105107	9.97576e-05	5.48859e-05	6.14634e-05	6.91879e-05	6.21783e-05	6.5113e-05	9.14454e-05	0.000106395
2078.42	53.8751	5.21529e-05	6.08772e-05	7.14394e-05	6.12445e-05	7.73984e-05	0.000105308	0.00010034	5.50471e-05	6.17823e-05	6.9447e-05	6.25203e-05	6.55487e-05	9.18377e-05	0.000106701
2079.99	53.9009	5.2392e-05	6.14723e-05	7.16766e-05	6.13801e-05	7.76125e-05	0.000105439	0.000101024	5.51689e-05	6.23695e-05	6.96325e-05	6.30861e-05	6.5873e-05	9.20144e-05	0.000107078
2081.51	53.9267	5.25015e-05	6.21081e-05	7.19824e-05	6.17314e-05	7.808e-05	0.000105607	0.000101248	5.55192e-05	6.30975e-05	6.98977e-05	6.34767e-05	6.60693e-05	9.21454e-05	0.000107811
2083.02	53.9525	5.24701e-05	6.24761e-05	7.24876e-05	6.22131e-05	7.84561e-05	0.000105539	0.000101531	5.60173e-05	6.36081e-05	7.02979e-05	6.36736e-05	6.64371e-05	9.24708e-05	0.000108604
2084.56	53.9783	5.28048e-05	6.28301e-05	7.30975e-05	6.2685e-05	7.89836e-05	0.000105614	0.000101968	5.64691e-05	6.38233e-05	7.06142e-05	6.40177e-05	6.6858e-05	9.31732e-05	0.000108933
2086.12	54.0041	5.3327e-05	6.30011e-05	7.34799e-05	6.31468e-05	7.9553e-05	0.000106029	0.000102375	5.70255e-05	6.40471e-05	7.08553e-05	6.44464e-05	6.74051e-05	9.4132e-05	0.000108905
2087.67	54.0299	5.38096e-05	6.33484e-05	7.40635e-05	6.35817e-05	7.97966e-05	0.000106448	0.000103004	5.76793e-05	6.43549e-05	7.12441e-05	6.47711e-05	6.81885e-05	9.48914e-05	0.000108633
2089.26	54.0557	5.41629e-05	6.39422e-05	7.4875e-05	6.4191e-05	7.98894e-05	0.000106648	0.000103424	5.83211e-05	6.48403e-05	7.18189e-05	6.50356e-05	6.88523e-05	9.54072e-05	0.000108875
2090.77	54.0815	5.45401e-05	6.42101e-05	7.55965e-05	6.45579e-05	8.01467e-05	0.000106855	0.000103591	5.86687e-05	6.5294e-05	7.22709e-05	6.53791e-05	6.9111e-05	9.56289e-05	0.00010898
2092.28	54.1073	5.49411e-05	6.45693e-05	7.60556e-05	6.50852e-05	8.048e-05	0.000107197	0.000104027	5.90851e-05	6.57915e-05	7.27147e-05	6.56257e-05	6.93761e-05	9.59373e-05	0.000109317
2093.79	54.1331	5.52062e-05	6.52385e-05	7.65369e-05	6.59205e-05	8.07898e-05	0.000107442	0.000104901	5.95357e-05	6.61565e-05	7.30751e-05	6.62909e-05	6.95349e-05	9.65398e-05	0.000110026
2095.29	54.1589	5.55413e-05	6.55633e-05	7.68855e-05	6.66339e-05	8.12935e-05	0.00010783	0.000105699	5.9839e-05	6.65202e-05	7.34843e-05	6.69833e-05	6.99715e-05	9.74709e-05	0.00011
2096.85	54.1847	5.56352e-05	6.57403e-05	7.73466e-05	6.71311e-05	8.19288e-05	0.000108264	0.000106098	6.00172e-05	6.67374e-05	7.36444e-05	6.74651e-05	7.03346e-05	9.79754e-05	0.000110091
2098.4	54.2105	5.56775e-05	6.55549e-05	7.77806e-05	6.7643e-05	8.24276e-05	0.000108706	0.000106129	6.05018e-05	6.68311e-05	7.35604e-05	6.76129e-05	7.02332e-05	9.81915e-05	0.000110556
2099.93	54.2363	5.59577e-05	6.57479e-05	7.81965e-05	6.82052e-05	8.29502e-05	0.000108997	0.000106694	6.10258e-05	6.72133e-05	7.3612e-05	6.79849e-05	7.02895e-05	9.86653e-05	0.000111355
2101.4	54.2621	5.62568e-05	6.57976e-05	7.85227e-05	6.86135e-05	8.30878e-05	0.000109509	0.000107131	6.15476e-05	6.74793e-05	7.36294e-05	6.83727e-05	7.07983e-05	9.92837e-05	0.000112373
2103.09	54.2879	5.67058e-05	6.60999e-05	7.89309e-05	6.91738e-05	8.34745e-05	0.000110247	0.000107288	6.21532e-05	6.78097e-05	7.40222e-05	6.88338e-05	7.14095e-05	9.97933e-05	0.000113176
2104.75	54.3137	5.71309e-05	6.66826e-05	7.95879e-05	6.97657e-05	8.38017e-05	0.000110759	0.000107683	6.26581e-05	6.82041e-05	7.44436e-05	6.91474e-05	7.1918e-05	9.96661e-05	0.000113651
2106.29	54.3395	5.74932e-05	6.69276e-05	8.00943e-05	7.03958e-05	8.44522e-05	0.000111334	0.000108019	6.31429e-05	6.86765e-05	7.4881e-05	6.93352e-05	7.23711e-05	9.97562e-05	0.000114513
2107.83	54.3653	5.75559e-05	6.68453e-05	8.02013e-05	7.08858e-05	8.48322e-05	0.000111838	0.000108065	6.37486e-05	6.90206e-05	7.52715e-05	6.96529e-05	7.25341e-05	9.9852e-05	0.00011551
2109.37	54.3911	5.78316e-05	6.70526e-05	8.02011e-05	7.12546e-05	8.49821e-05	0.000112216	0.000108264	6.44505e-05	6.93641e-05	7.60134e-05	6.97936e-05	7.27502e-05	0.000100121	0.000115956
2110.86	54.4169	5.82144e-05	6.7193e-05	8.02321e-05	7.15402e-05	8.52452e-05	0.000112382	0.000108802	6.47989e-05	6.98885e-05	7.67036e-05	6.99246e-05	7.28913e-05	0.000100021	0.000116224
2112.43	54.4427	5.86312e-05	6.75269e-05	8.03941e-05	7.18328e-05	8.56548e-05	0.000112873	0.000108753	6.49309e-05	7.04635e-05	7.71905e-05	7.00926e-05	7.27716e-05	9.97783e-05	0.00011658
2113.98	54.4685	5.90963e-05	6.78346e-05	8.05861e-05	7.25092e-05	8.6102e-05	0.000113201	0.000108791	6.54699e-05	7.08972e-05	7.75589e-05	7.01763e-05	7.27692e-05	0.000100195	0.000117257
2115.53	54.4943	5.94286e-05	6.82207e-05	8.09551e-05	7.32002e-05	8.65403e-05	0.000113337	0.000109155	6.60585e-05	7.09696e-05	7.76577e-05	7.0149e-05	7.32346e-05	0.000100894	0.000117923
2117.04	54.5201	5.97787e-05	6.88103e-05	8.14132e-05	7.37098e-05	8.7009e-05	0.000113786	0.000109496	6.66441e-05	7.12087e-05	7.79544e-05	7.05406e-05	7.36818e-05	0.000101307	0.000118097
2118.55	54.5459	5.98997e-05	6.89968e-05	8.16363e-05	7.4483e-05	8.75013e-05	0.000114406	0.000109979	6.71117e-05	7.16509e-05	7.84437e-05	7.11076e-05	7.41134e-05	0.000101551	0.000118297
2120.03	54.5717	6.00978e-05	6.88611e-05	8.18187e-05	7.50832e-05	8.81327e-05	0.000114849	0.000110976	6.74851e-05	7.19062e-05	7.87339e-05	7.15311e-05	7.44222e-05	0.000101845	0.000118524
2121.62	54.5975	6.04845e-05	6.89831e-05	8.22785e-05	7.56105e-05	8.87118e-05	0.000114955	0.000111198	6.80168e-05	7.22351e-05	7.91273e-05	7.2057e-05	7.45939e-05	0.000102246	0.000118489
2123.2	54.6233	6.08613e-05	6.94157e-05	8.31101e-05	7.61847e-05	8.91721e-05	0.000115099	0.000111301	6.84202e-05	7.27752e-05	7.94324e-05	7.24799e-05	7.46627e-05	0.000102949	0.000118149
2124.72	54.6491	6.1301e-05	6.9605e-05	8.36539e-05	7.64518e-05	8.95047e-05	0.000115227	0.000111154	6.85937e-05	7.33188e-05	7.97324e-05	7.267e-05	7.48699e-05	0.000103621	0.000117603
2126.21	54.6749	6.17794e-05	6.98538e-05	8.40635e-05	7.70201e-05	9.00759e-05	0.000115145	0.000111488	6.9195e-05	7.38025e-05	8.01585e-05	7.30002e-05	7.51933e-05	0.000104064	0.000117767
2127.76	54.7007	6.20461e-05	7.02415e-05	8.45006e-05	7.76568e-05	9.04641e-05	0.000115428	0.000111592	6.96629e-05	7.42615e-05	8.05949e-05	7.31791e-05	7.53984e-05	0.000104577	0.000118065
2129.29	54.7265	6.21467e-05	7.06163e-05	8.50008e-05	7.82537e-05	9.07566e-05	0.000115576	0.000111562	7.01481e-05	7.4452e-05	8.10042e-05	7.33216e-05	7.5702e-05	0.000105305	0.00011827
2130.91	54.7523	6.25458e-05	7.06814e-05	8.53405e-05	7.88845e-05	9.1235e-05	0.000115693	0.000111901	7.06751e-05	7.46169e-05	8.13897e-05	7.37243e-05	7.60578e-05	0.00010597	0.000118563
2132.56	54.7781	6.28721e-05	7.08798e-05	8.55741e-05	7.94639e-05	9.18311e-05	0.00011617	0.000112246	7.12944e-05	7.49084e-05	8.18479e-05	7.39561e-05	7.64965e-05	0.000106318	0.0001186
2134.05	54.8039	6.30312e-05	7.11657e-05	8.58305e-05	7.99468e-05	9.23181e-05	0.000116501	0.000112249	7.16237e-05	7.50159e-05	8.23059e-05	7.42214e-05	7.68241e-05	0.000106715	0.00011863
2135.5	54.8297	6.33118e-05	7.16065e-05	8.61646e-05	8.03137e-05	9.29568e-05	0.000116592	0.000112546	7.17208e-05	7.54236e-05	8.23291e-05	7.41786e-05	7.71286e-05	0.000107219	0.000118593
2137.08	54.8555	6.37599e-05	7.21567e-05	8.6515e-05	8.03288e-05	9.33022e-05	0.00011645	0.00011266	7.21626e-05	7.57742e-05	8.27006e-05	7.44314e-05	7.75092e-05	0.000107746	0.000118852
2138.64	54.8813	6.40481e-05	7.24389e-05	8.71502e-05	8.06065e-05	9.35283e-05	0.000116658	0.00011288	7.26057e-05	7.61577e-05	8.33724e-05	7.4695e-05	7.76539e-05	0.000108081	0.000119234
2140.19	54.9071	6.43515e-05	7.26962e-05	8.77882e-05	8.12352e-05	9.34983e-05	0.000116744	0.000113246	7.28017e-05	7.65824e-05	8.39056e-05	7.49859e-05	7.76888e-05	0.000108372	0.000119529
2141.7	54.9329	6.48061e-05	7.33726e-05	8.82733e-05	8.1839e-05	9.40025e-05	0.000116685	0.000113636	7.30099e-05	7.74205e-05	8.43698e-05	7.53662e-05	7.80044e-05	0.000108932	0.000119644
2143.29	54.9587	6.53023e-05	7.41737e-05	8.88928e-05	8.2219e-05	9.43085e-05	0.000116462	0.000114381	7.31397e-05	7.81997e-05	8.44856e-05	7.58008e-05	7.84147e-05	0.000109458	0.000119676
2144.88	54.9845	6.55154e-05	7.49616e-05	8.93814e-05	8.26895e-05	9.45545e-05	0.000116444	0.000114982	7.35154e-05	7.89517e-05	8.47058e-05	7.61116e-05	7.88205e-05	0.000109885	0.000119778
2146.44	55.0103	6.56893e-05	7.55395e-05	8.97838e-05	8.306e-05	9.47922e-05	0.000116605	0.000115213	7.40142e-05	7.95818e-05	8.52423e-05	7.62889e-05	7.91835e-05	0.000110286	0.000119866
2147.93	55.0361	6.59043e-05	7.60038e-05	9.02462e-05	8.36223e-05	9.51688e-05	0.000117083	0.000114731	7.44398e-05	8.01383e-05	8.56392e-05	7.63148e-05	7.95546e-05	0.000110802	0.000120009
2149.47	55.0619	6.63841e-05	7.64857e-05	9.07707e-05	8.4133e-05	9.56625e-05	0.00011731	0.000114888	7.48014e-05	8.03468e-05	8.611e-05	7.66562e-05	7.98667e-05	0.000111087	0.000119971
2150.96	55.0877	6.71449e-05	7.68179e-05	9.10271e-05	8.47896e-05	9.60229e-05	0.000117322	0.000115121	7.49666e-05	8.04583e-05	8.63918e-05	7.69932e-05	8.03345e-05	0.000111224	0.000119899
2152.5	55.1135	6.7712e-05	7.70908e-05	9.10214e-05	8.53521e-05	9.63088e-05	0.000117038	0.00011516	7.53276e-05	8.05839e-05	8.65387e-05	7.72613e-05	8.10109e-05	0.000111692	0.00011979
2154.11	55.1393	6.82772e-05	7.74097e-05	9.09899e-05	8.57917e-05	9.65997e-05	0.000117009	0.000115443	7.57711e-05	8.10609e-05	8.6669e-05	7.73591e-05	8.14521e-05	0.000112462	0.000119534
2155.72	55.1651	6.86023e-05	7.79339e-05	9.08309e-05	8.65509e-05	9.71378e-05	0.00011745	0.000115969	7.59907e-05	8.13023e-05	8.69025e-05	7.77889e-05	8.20059e-05	0.000113055	0.000119574
2157.25	55.1909	6.92173e-05	7.88324e-05	9.08543e-05	8.73726e-05	9.73332e-05	0.000117841	0.000116624	7.61475e-05	8.15509e-05	8.75557e-05	7.82442e-05	8.26574e-05	0.000113618	0.000120174
2158.86	55.2167	6.99725e-05	7.95616e-05	9.13959e-05	8.78209e-05	9.76668e-05	0.000118336	0.000117081	7.63941e-05	8.19225e-05	8.82687e-05	7.85552e-05	8.3417e-05	0.000114087	0.000120544
2160.47	55.2425	7.05303e-05	8.03526e-05	9.19936e-05	8.81226e-05	9.7952e-05	0.000118727	0.000117265	7.68078e-05	8.24039e-05	8.87895e-05	7.87609e-05	8.36552e-05	0.000114519	0.000121396
2162.02	55.2683	7.07121e-05	8.08677e-05	9.24316e-05	8.82953e-05	9.83113e-05	0.000118645	0.000117327	7.72123e-05	8.28268e-05	8.92809e-05	7.89584e-05	8.39156e-05	0.000115005	0.000121792
2163.56	55.2941	7.08315e-05	8.13787e-05	9.2713e-05	8.87577e-05	9.85984e-05	0.000118875	0.000117483	7.75164e-05	8.32743e-05	8.9648e-05	7.91503e-05	8.41803e-05	0.000115857	0.00012163
2165.11	55.3199	7.13532e-05	8.16791e-05	9.27662e-05	8.94347e-05	9.88203e-05	0.000118871	0.000117562	7.79123e-05	8.36853e-05	8.98616e-05	7.94006e-05	8.43676e-05	0.000116715	0.00012177
2166.65	55.3457	7.18159e-05	8.20228e-05	9.30075e-05	9.01033e-05	9.93234e-05	0.000118995	0.000118052	7.85777e-05	8.42759e-05	9.01413e-05	7.98524e-05	8.46761e-05	0.000117324	0.00012206
2168.17	55.3715	7.19588e-05	8.22739e-05	9.35859e-05	9.07497e-05	9.97059e-05	0.000119508	0.000118503	7.92019e-05	8.47221e-05	9.0677e-05	8.01994e-05	8.5035e-05	0.000117959	0.000122304
2169.59	55.3973	7.22155e-05	8.26063e-05	9.4008e-05	9.11944e-05	0.000100213	0.000120041	0.00011845	7.97986e-05	8.50722e-05	9.11508e-05	8.03601e-05	8.54239e-05	0.000118529	0.00012186
2171.1	55.4231	7.27386e-05	8.31819e-05	9.4173e-05	9.16448e-05	0.000100691	0.000120573	0.00011824	8.03861e-05	8.54479e-05	9.18254e-05	8.04677e-05	8.5776e-05	0.000118823	0.000121619
2172.61	55.4489	7.30307e-05	8.36196e-05	9.45958e-05	9.22391e-05	0.000101131	0.000120855	0.000118588	8.06973e-05	8.5792e-05	9.24548e-05	8.05551e-05	8.61332e-05	0.000119147	0.000121819
2174.17	55.4747	7.3166e-05	8.40264e-05	9.46366e-05	9.29246e-05	0.000101582	0.000120954	0.00011903	8.09353e-05	8.62766e-05	9.27316e-05	8.07487e-05	8.65545e-05	0.000119759	0.000121905
2175.74	55.5005	7.35885e-05	8.44841e-05	9.49042e-05	9.32807e-05	0.000101959	0.000120688	0.000119339	8.12009e-05	8.69439e-05	9.29644e-05	8.08521e-05	8.68808e-05	0.0001203	0.000121996
2177.32	55.5263	7.37054e-05	8.46591e-05	9.48983e-05	9.3655e-05	0.00010242	0.000120489	0.000120016	8.15342e-05	8.74918e-05	9.34459e-05	8.09571e-05	8.71323e-05	0.000120505	0.000122512
2178.88	55.5521	7.40143e-05	8.4779e-05	9.49446e-05	9.407e-05	0.000102805	0.000120898	0.00012036	8.19927e-05	8.77468e-05	9.36729e-05	8.12104e-05	8.76087e-05	0.000120588	0.000122657
2180.49	55.5779	7.41998e-05	8.46389e-05	9.51654e-05	9.46905e-05	0.000103189	0.000121059	0.000120844	8.2533e-05	8.80845e-05	9.37838e-05	8.1521e-05	8.85047e-05	0.000120684	0.000122848
2182.08	55.6037	7.45169e-05	8.48211e-05	9.52066e-05	9.55356e-05	0.0001035	0.000121056	0.000121252	8.33085e-05	8.85865e-05	9.40564e-05	8.16874e-05	8.91884e-05	0.000120915	0.000122962
2183.51	55.6295	7.48743e-05	8.5412e-05	9.51305e-05	9.62868e-05	0.000103897	0.000121227	0.000121114	8.37797e-05	8.92873e-05	9.42439e-05	8.19789e-05	8.95674e-05	0.000121371	0.000123375
2185.08	55.6553	7.53491e-05	8.61054e-05	9.52883e-05	9.68765e-05	0.000104659	0.000121709	0.000121627	8.39551e-05	8.99485e-05	9.44924e-05	8.23878e-05	9.00206e-05	0.000121922	0.000123718
2186.67	55.6811	7.57722e-05	8.67156e-05	9.54402e-05	9.74283e-05	0.000105173	0.00012191	0.000121998	8.41973e-05	9.01949e-05	9.47695e-05	8.29353e-05	9.06458e-05	0.000122238	0.000124018
2188.13	55.7069	7.63845e-05	8.7013e-05	9.55569e-05	9.80781e-05	0.000105594	0.000121749	0.000122503	8.45253e-05	9.02667e-05	9.51732e-05	8.33367e-05	9.12854e-05	0.000122768	0.000124431
2189.64	55.7327	7.68534e-05	8.73707e-05	9.59156e-05	9.89228e-05	0.000106071	0.000121631	0.000123107	8.47033e-05	9.05e-05	9.55589e-05	8.34074e-05	9.17574e-05	0.00012367	0.000124885
2191.2	55.7585	7.70222e-05	8.79278e-05	9.6119e-05	9.96414e-05	0.000106388	0.000121722	0.000123847	8.48453e-05	9.07994e-05	9.58626e-05	8.33834e-05	9.21456e-05	0.00012471	0.00012494
2192.79	55.7843	7.69637e-05	8.82886e-05	9.66125e-05	0.000100135	0.000106755	0.000122024	0.000124227	8.50978e-05	9.11355e-05	9.6203e-05	8.38166e-05	9.26982e-05	0.000125109	0.000124796
2194.3	55.8101	7.7258e-05	8.85789e-05	9.69889e-05	0.00010054	0.000107136	0.0001224	0.000125269	8.54379e-05	9.17293e-05	9.6384e-05	8.46003e-05	9.32193e-05	0.000125733	0.000124677
2195.8	55.8359	7.76376e-05	8.89253e-05	9.72616e-05	0.000101145	0.00010766	0.000122496	0.000126284	8.55717e-05	9.205e-05	9.70463e-05	8.50467e-05	9.39085e-05	0.000126355	0.000125092
2197.36	55.8617	7.80135e-05	8.9587e-05	9.71791e-05	0.000101912	0.000108307	0.000122495	0.000126991	8.6014e-05	9.22069e-05	9.75504e-05	8.55706e-05	9.46343e-05	0.000126748	0.000125348
2198.95	55.8875	7.83083e-05	9.02753e-05	9.74471e-05	0.000102414	0.000108706	0.000122866	0.000127625	8.66566e-05	9.28768e-05	9.77377e-05	8.57272e-05	9.51543e-05	0.000127166	0.000125724
2200.51	55.9133	7.83943e-05	9.08318e-05	9.80493e-05	0.000103147	0.00010875	0.000123245	0.000128129	8.70166e-05	9.36271e-05	9.79449e-05	8.60594e-05	9.55236e-05	0.000127889	0.000126071
2202.1	55.9391	7.85205e-05	9.10142e-05	9.85197e-05	0.000103657	0.000108878	0.000123356	0.000128263	8.70671e-05	9.39718e-05	9.82033e-05	8.65522e-05	9.58651e-05	0.000128591	0.000126218
2203.66	55.9649	7.86679e-05	9.12839e-05	9.88904e-05	0.000104098	0.000109219	0.000123276	0.000128531	8.73848e-05	9.46801e-05	9.87813e-05	8.69206e-05	9.62049e-05	0.000129386	0.000126372
2205.21	55.9907	7.89372e-05	9.1569e-05	9.88779e-05	0.000104409	0.000109636	0.000123061	0.000128991	8.77221e-05	9.54681e-05	9.91364e-05	8.70462e-05	9.63664e-05	0.000129761	0.000127245
2206.73	56.0165	7.95391e-05	9.19408e-05	9.91539e-05	0.000105164	0.000109823	0.000123609	0.000129852	8.79878e-05	9.59893e-05	9.95748e-05	8.73222e-05	9.68348e-05	0.000130332	0.000127526
2208.24	56.0423	7.97031e-05	9.21494e-05	9.9201e-05	0.000106041	0.000110138	0.000124096	0.000130317	8.83018e-05	9.67338e-05	0.000100045	8.78246e-05	9.74676e-05	0.000130881	0.000127362
2209.79	56.0681	8.00246e-05	9.25379e-05	9.93028e-05	0.000106842	0.000110305	0.000124553	0.0001309	8.85909e-05	9.71271e-05	0.000100393	8.85572e-05	9.76651e-05	0.00013136	0.000127312
2211.3	56.0939	8.03957e-05	9.2988e-05	9.95714e-05	0.000107331	0.000110625	0.000124997	0.000131617	8.85977e-05	9.76451e-05	0.000100661	8.88901e-05	9.79099e-05	0.000131848	0.00012738
2212.87	56.1197	8.08747e-05	9.3183e-05	9.9646e-05	0.000107961	0.000111048	0.000125052	0.000132144	8.87339e-05	9.83552e-05	0.000100859	8.92435e-05	9.85406e-05	0.000132445	0.00012796
2214.41	56.1455	8.13181e-05	9.36853e-05	9.99509e-05	0.000108622	0.000111181	0.000125362	0.000132863	8.9164e-05	9.87944e-05	0.000101173	9.01912e-05	9.91011e-05	0.000132807	0.000128324
2215.98	56.1713	8.17202e-05	9.39575e-05	0.000100358	0.000109009	0.000111414	0.000125621	0.000132907	8.96294e-05	9.91281e-05	0.000101195	9.10867e-05	9.97131e-05	0.00013306	0.000128542
2217.55	56.1971	8.24366e-05	9.42262e-05	0.000100602	0.000109351	0.000112122	0.000125882	0.000132744	9.02059e-05	9.98929e-05	0.000101479	9.15653e-05	0.000100221	0.00013356	0.000128237
2219.11	56.2229	8.32506e-05	9.43304e-05	0.000100638	0.000110111	0.000112297	0.000126194	0.000133149	9.06919e-05	0.000100312	0.000101778	9.19415e-05	0.00010073	0.000134099	0.000128172
2220.63	56.2487	8.36372e-05	9.4671e-05	0.000101003	0.000110627	0.000112861	0.000126489	0.000133688	9.10971e-05	0.000100774	0.000102077	9.2427e-05	0.000101108	0.000134456	0.000128454
2222.18	56.2745	8.3896e-05	9.50401e-05	0.000101392	0.000111112	0.00011333	0.000126734	0.000134523	9.11937e-05	0.000101411	0.000102442	9.29453e-05	0.000101316	0.000135006	0.000128311
2223.7	56.3003	8.39832e-05	9.57012e-05	0.000101596	0.000111392	0.000113677	0.000126971	0.000135328	9.1461e-05	0.000101744	0.000103013	9.36254e-05	0.000101847	0.000135779	0.000128101
2225.27	56.3261	8.4367e-05	9.6446e-05	0.000101773	0.000111694	0.000113809	0.000127397	0.000135629	9.18765e-05	0.000101999	0.000103348	9.4087e-05	0.000102377	0.000136921	0.00012763
2226.86	56.3519	8.51421e-05	9.73093e-05	0.000101978	0.00011212	0.000114115	0.000127869	0.000135687	9.2225e-05	0.000102406	0.000103669	9.46428e-05	0.000102969	0.000137839	0.000127412
2228.44	56.3777	8.60784e-05	9.77131e-05	0.00010228	0.000112585	0.000114363	0.000128221	0.000135628	9.2728e-05	0.000102731	0.000103948	9.52611e-05	0.000103666	0.000138258	0.0001278
2230	56.4035	8.65462e-05	9.79134e-05	0.000102586	0.000112837	0.000114739	0.000128415	0.00013583	9.321e-05	0.000103076	0.000104101	9.5505e-05	0.000104319	0.000138348	0.000128155
2231.53	56.4293	8.68921e-05	9.83259e-05	0.000102572	0.000113039	0.000115122	0.000128606	0.000135823	9.36732e-05	0.000103662	0.000104415	9.58663e-05	0.000104921	0.000138467	0.000128227
2232.98	56.4551	8.73785e-05	9.88364e-05	0.000102634	0.000113505	0.000115203	0.000128999	0.000136205	9.41483e-05	0.000104311	0.00010492	9.64995e-05	0.000105593	0.000138944	0.000128087
2234.53	56.4809	8.79409e-05	9.95676e-05	0.000102595	0.000114184	0.000115387	0.000129393	0.000136833	9.46579e-05	0.00010505	0.000105469	9.69409e-05	0.000106126	0.000139699	0.000127796
2236.06	56.5067	8.85111e-05	0.000100203	0.000102844	0.000114677	0.000115682	0.000129882	0.000137462	9.50652e-05	0.000105664	0.000105945	9.69255e-05	0.000106654	0.000140494	0.000127669
2237.6	56.5325	8.90177e-05	0.000100818	0.0001033	0.000115023	0.000115936	0.00013057	0.000138223	9.55126e-05	0.000106104	0.000106352	9.69919e-05	0.000107275	0.000141215	0.000127877
2239.15	56.5583	8.96973e-05	0.000101238	0.000103772	0.000115395	0.00011614	0.000131339	0.000138863	9.60749e-05	0.000106622	0.000106639	9.7406e-05	0.000107975	0.000142083	0.000128349
2240.71	56.5841	9.04525e-05	0.000101426	0.000104301	0.000115812	0.000116397	0.000132077	0.000139248	9.65139e-05	0.000107139	0.000106945	9.79194e-05	0.000108891	0.000142977	0.000128812
2242.25	56.6099	9.13649e-05	0.000101612	0.000105036	0.000116142	0.000116784	0.000132744	0.000139789	9.69909e-05	0.000107536	0.00010746	9.84371e-05	0.000109789	0.000143568	0.000129245
2243.81	56.6357	9.21908e-05	0.000102179	0.00010547	0.000116576	0.000117139	0.000133453	0.000140608	9.75691e-05	0.000108138	0.000107898	9.89236e-05	0.000110517	0.000144186	0.000129416
2245.29	56.6615	9.29181e-05	0.000102943	0.000105723	0.000117266	0.000117598	0.000134144	0.00014161	9.80384e-05	0.000108857	0.000108303	9.93083e-05	0.000110986	0.000144748	0.000130228
2246.86	56.6873	9.36545e-05	0.000103533	0.0001063	0.000117756	0.000118207	0.00013477	0.000142661	9.84348e-05	0.000109416	0.000108518	9.97469e-05	0.000111597	0.000144931	0.000131098
2248.48	56.7131	9.43736e-05	0.000103943	0.000106868	0.000117854	0.000118776	0.000135388	0.000143339	9.87458e-05	0.000110071	0.000108573	0.000100287	0.000112416	0.000145227	0.000131555
2250.1	56.7389	9.48531e-05	0.000104401	0.00010741	0.000118068	0.000119032	0.00013602	0.000143741	9.92596e-05	0.00011077	0.000108974	0.000100712	0.000113104	0.000146025	0.000131685
2251.62	56.7647	9.5326e-05	0.000105005	0.000107762	0.000118603	0.000119114	0.000136695	0.000143962	0.00010012	0.000111312	0.000109532	0.00010106	0.000113636	0.000146894	0.000131818
2253.21	56.7905	9.59389e-05	0.00010566	0.000108024	0.000119144	0.000119449	0.000137207	0.000144339	0.000100924	0.000111732	0.000109896	0.000101531	0.000114149	0.000147473	0.000131716
2254.76	56.8163	9.63109e-05	0.000106078	0.000108133	0.000119841	0.000119858	0.00013732	0.000144657	0.000101403	0.000112248	0.000110054	0.000102024	0.000114797	0.000148254	0.000131651
2256.3	56.8421	9.68445e-05	0.000106731	0.000108551	0.000120465	0.000120256	0.000137679	0.000144775	0.000101628	0.000112939	0.000110482	0.00010236	0.000115324	0.000148882	0.000131836
2257.78	56.8679	9.71921e-05	0.000107194	0.00010901	0.000121059	0.000120662	0.000138187	0.000144789	0.000101852	0.000113686	0.000111103	0.000102947	0.000115861	0.000149544	0.000131782
2259.31	56.8937	9.75528e-05	0.000107639	0.000109449	0.000121525	0.000121059	0.000139012	0.000144957	0.000102159	0.000114146	0.000111626	0.000103446	0.000116364	0.000150334	0.00013217
2260.82	56.9195	9.81839e-05	0.000107875	0.00011	0.000122045	0.000121363	0.000139793	0.00014572	0.000102493	0.00011446	0.000112441	0.000103686	0.000116939	0.000150971	0.000132373
2262.38	56.9453	9.89596e-05	0.000108125	0.000110477	0.000122583	0.00012188	0.000140367	0.000146486	0.000102766	0.000114869	0.000113199	0.000103917	0.000117498	0.000151726	0.000132349
2263.92	56.9711	9.96757e-05	0.000108619	0.000110637	0.000122977	0.000122551	0.000141277	0.000147146	0.000103249	0.00011531	0.000113468	0.000104154	0.000117784	0.00015253	0.000132641
2265.49	56.9969	0.000100468	0.000109399	0.00011077	0.000123539	0.000123055	0.000142205	0.000148121	0.000103573	0.000116196	0.000113723	0.000104569	0.000118328	0.000153211	0.000133099
2266.98	57.0227	0.0001013	0.000110061	0.000111272	0.000124117	0.0001235	0.000142869	0.000148713	0.000103968	0.000116939	0.000114253	0.000105237	0.000118956	0.000153703	0.000133789
2268.5	57.0485	0.000101851	0.00011067	0.000111982	0.000124528	0.000124039	0.000143268	0.000149049	0.000104509	0.000117553	0.000114597	0.000106062	0.000119433	0.000154475	0.000134669
2270.06	57.0743	0.000102502	0.000110886	0.000112566	0.000125033	0.000124547	0.000143809	0.000149453	0.000104862	0.00011807	0.000115013	0.000106658	0.000119951	0.000155219	0.000135671
2271.65	57.1001	0.000103244	0.000111408	0.00011291	0.000125575	0.000124942	0.000144471	0.000150231	0.000105394	0.000118495	0.000115312	0.000107145	0.00012033	0.000155615	0.000136761
2273.21	57.1259	0.000103883	0.000111756	0.000113177	0.00012621	0.000125245	0.000144956	0.000151241	0.000106027	0.000118756	0.00011584	0.00010775	0.000120817	0.000155975	0.000137412
2274.78	57.1517	0.000104535	0.000112507	0.000113816	0.00012677	0.000125424	0.000145495	0.000151696	0.000106568	0.00011917	0.000116131	0.000108031	0.000121484	0.000156362	0.000137881
2276.3	57.1775	0.000105512	0.000113417	0.000114042	0.000127302	0.000125614	0.000146324	0.000151682	0.000107127	0.000119839	0.000116714	0.000108359	0.000122147	0.000157102	0.000138386
2277.85	57.2033	0.000106479	0.000114214	0.000114317	0.000127752	0.000126349	0.000147312	0.00015227	0.000107697	0.000120665	0.000117397	0.0001088	0.000123023	0.000157909	0.000138517
2279.48	57.2291	0.000107315	0.000115098	0.00011476	0.000128454	0.000126795	0.000148048	0.00015308	0.000108365	0.000121413	0.000117879	0.000109368	0.000123663	0.000158425	0.000138797
2281.09	57.2549	0.000108103	0.000116096	0.00011483	0.000129127	0.000126977	0.000148858	0.00015343	0.000109057	0.000122357	0.000118461	0.00010987	0.000124063	0.00015896	0.000139433
2282.54	57.2807	0.000108888	0.00011683	0.00011516	0.000129799	0.000127135	0.000149564	0.000153935	0.000109376	0.000123026	0.000119107	0.000110562	0.000124373	0.000159407	0.000140005
2284.02	57.3065	0.000109053	0.000117155	0.000115614	0.000130434	0.00012756	0.000150257	0.000154905	0.000109938	0.000123723	0.000119232	0.000110922	0.000125045	0.000160078	0.000140819
2285.58	57.3323	0.000109549	0.000117709	0.000115771	0.000131059	0.000127761	0.00015067	0.000155378	0.000110592	0.000124489	0.000119707	0.000111274	0.000125963	0.00016067	0.000141425
2287.15	57.3581	0.000110251	0.000118218	0.00011612	0.00013179	0.000128068	0.000151449	0.000155497	0.000110969	0.00012521	0.000120374	0.000111832	0.000126795	0.000160954	0.000141955
2288.63	57.3839	0.000110953	0.00011859	0.000116841	0.000132317	0.000128293	0.000152575	0.000155818	0.000111486	0.000125778	0.000120869	0.000112476	0.000127186	0.000161356	0.000142538
2290.17	57.4097	0.000111659	0.000118913	0.000117347	0.000132794	0.0001287	0.000153694	0.000156175	0.000112256	0.000126445	0.000121288	0.000113269	0.000127896	0.000162192	0.00014332
2291.72	57.4355	0.000112531	0.000119415	0.000117919	0.000133105	0.000129105	0.000154946	0.000156423	0.000113268	0.000127282	0.000121579	0.000113868	0.000128486	0.000162722	0.000143898
2293.31	57.4613	0.000113332	0.000120144	0.000118681	0.00013337	0.000129595	0.00015553	0.000157115	0.000114222	0.000127943	0.000122121	0.000114279	0.000129192	0.000163216	0.00014432
2294.83	57.4871	0.000114027	0.000120983	0.000119328	0.000134026	0.000129923	0.000155929	0.000157511	0.000114515	0.000128898	0.00012263	0.00011499	0.000130007	0.00016396	0.000145098
2296.35	57.5129	0.000114639	0.000121958	0.000119892	0.000134875	0.000130138	0.00015672	0.000157723	0.000114983	0.000130017	0.000123144	0.000115764	0.000130588	0.000164631	0.000145631
2297.89	57.5387	0.000115156	0.000122985	0.00012042	0.000135359	0.000130631	0.000157723	0.000158223	0.000115559	0.000130871	0.000123494	0.000116367	0.000131007	0.000165225	0.000146121
2299.42	57.5645	0.000115951	0.000123939	0.000121316	0.000135959	0.000131385	0.000158503	0.000158375	0.000116092	0.000131809	0.000123839	0.000116871	0.000131997	0.000165567	0.000146351
2301.01	57.5903	0.00011677	0.000124895	0.000121685	0.00013634	0.000132082	0.000159146	0.000159057	0.000116686	0.00013241	0.000124331	0.000117397	0.00013287	0.000165781	0.000146727
2302.58	57.6161	0.000117234	0.000125844	0.000122216	0.000136601	0.000132575	0.000159588	0.000159731	0.000117161	0.000133029	0.000124483	0.000118095	0.000133719	0.000165801	0.000147319
2304.11	57.6419	0.000117835	0.000126334	0.00012301	0.000136823	0.000133244	0.000160056	0.000159857	0.00011747	0.000133657	0.000124576	0.000118732	0.000134533	0.000166343	0.00014798
2305.6	57.6677	0.000118398	0.000127093	0.000123686	0.000137062	0.000133858	0.000160737	0.000160599	0.000118146	0.000134122	0.000124791	0.00011936	0.000135141	0.000167093	0.000148945
2307.24	57.6935	0.000119001	0.000128075	0.000124312	0.000137457	0.000134712	0.000161826	0.000161425	0.000118793	0.000134414	0.000124975	0.00012018	0.000135535	0.0001679	0.000150156
2308.87	57.7193	0.00011973	0.000128736	0.000125026	0.000137723	0.000135207	0.000162877	0.000162311	0.000119472	0.000134895	0.000125517	0.000120831	0.000136014	0.000168608	0.000150679
2310.38	57.7451	0.000120548	0.000129051	0.000126032	0.000138099	0.00013609	0.000163628	0.000163289	0.00011995	0.000135457	0.000125975	0.000121712	0.000136575	0.000169528	0.000151146
2311.82	57.7709	0.000121471	0.000129473	0.000126744	0.000138849	0.000136568	0.000164382	0.000163897	0.000120496	0.000136103	0.000126419	0.000122757	0.000137476	0.000170395	0.000152003
2313.43	57.7967	0.000122097	0.000129928	0.000127254	0.000139668	0.000136769	0.000165219	0.000164223	0.000120878	0.00013692	0.000126742	0.000123662	0.000138426	0.000170864	0.000152611
2315.06	57.8225	0.000122691	0.000130339	0.000127871	0.000140452	0.000137016	0.000165942	0.000164788	0.000121372	0.000137539	0.000127079	0.000124771	0.000139237	0.000171173	0.000153299
2316.62	57.8483	0.000123205	0.000130919	0.000128666	0.000141056	0.000137367	0.000166639	0.00016509	0.000121907	0.000138136	0.000127537	0.00012559	0.000140069	0.000171443	0.000154026
2318.13	57.8741	0.000124182	0.000131781	0.000129497	0.000141529	0.000137809	0.000167485	0.000165522	0.000122258	0.000138747	0.000128184	0.000126258	0.000140828	0.000172097	0.000154697
2319.6	57.8999	0.000124775	0.000132455	0.000130045	0.000141795	0.000138577	0.000168399	0.00016623	0.000122702	0.000139229	0.000128701	0.000126952	0.000141648	0.000172591	0.00015513
2321.04	57.9257	0.000125172	0.000133041	0.000130546	0.000142145	0.000139338	0.000169001	0.000166785	0.000123184	0.000139922	0.000129258	0.000127541	0.000142501	0.000172875	0.000155183
2322.62	57.9515	0.000125514	0.000133554	0.000131243	0.000142902	0.000139849	0.000169638	0.000167603	0.000123639	0.000140544	0.000129663	0.000128087	0.000143301	0.000173235	0.000155517
2324.2	57.9773	0.000126045	0.000134148	0.000131894	0.000143745	0.000140691	0.000170435	0.000168629	0.000124247	0.000141206	0.000130016	0.000128844	0.000144134	0.000173671	0.000156241
2325.8	58.0031	0.000126852	0.000135008	0.000132328	0.000144386	0.000141587	0.000171416	0.000169691	0.000125103	0.000141782	0.000130652	0.000129577	0.000144901	0.000174296	0.000157196
2327.37	58.0289	0.000127825	0.000135706	0.000132615	0.000144771	0.000142469	0.000172233	0.000170621	0.000126157	0.0001421	0.000131225	0.000130321	0.000145764	0.000174968	0.000158105
2328.88	58.0547	0.000128746	0.000136639	0.000133011	0.000145339	0.00014303	0.000172944	0.000171592	0.000127183	0.000142363	0.000131625	0.000131081	0.00014636	0.000175265	0.000158649
2330.49	58.0805	0.000129933	0.000137682	0.000133572	0.00014612	0.000143249	0.000173527	0.00017286	0.000127993	0.000142795	0.000132019	0.000131724	0.000146991	0.000175931	0.000159126
2332.06	58.1063	0.000131017	0.000138896	0.000134281	0.000146838	0.000143468	0.000174034	0.000174132	0.000128698	0.000143257	0.000132593	0.000132239	0.000147584	0.000177014	0.000159972
2333.56	58.1321	0.000131696	0.000139831	0.000135107	0.0001474	0.000143834	0.00017451	0.00017527	0.000129285	0.00014382	0.000133288	0.000132995	0.000148223	0.000177807	0.000160835
2335.12	58.1579	0.000132139	0.000140481	0.000135906	0.000147861	0.00014436	0.000175369	0.000175886	0.000129833	0.000144453	0.000133911	0.00013398	0.000148929	0.000178202	0.000161822
2336.59	58.1837	0.000132817	0.000141407	0.000136122	0.000148242	0.000144926	0.000176425	0.000176689	0.000130498	0.000144967	0.000134455	0.000135051	0.000149679	0.000178837	0.000163251
2338.13	58.2095	0.000133674	0.000142198	0.000136492	0.00014897	0.000145593	0.000177225	0.000177625	0.000131156	0.0001455	0.000135218	0.000135914	0.000150452	0.00017981	0.000164487
2339.63	58.2353	0.000134778	0.000143198	0.000137262	0.000149864	0.000146245	0.00017806	0.000178214	0.000131856	0.000146293	0.00013576	0.000136792	0.000151194	0.000180649	0.000165172
2341.19	58.2611	0.000135835	0.000144183	0.00013811	0.000150409	0.000146575	0.000178787	0.000178971	0.00013263	0.000147103	0.000136152	0.000138028	0.000151807	0.000181041	0.000165967
2342.75	58.2869	0.000136685	0.000145174	0.000138806	0.000150935	0.000147072	0.000179664	0.000179832	0.000133347	0.000147931	0.000136865	0.000139119	0.000152355	0.000181431	0.000166781
2344.36	58.3127	0.000137411	0.000146084	0.000139792	0.000151468	0.000147878	0.000180588	0.000180366	0.000134189	0.000148815	0.000137505	0.000139879	0.000152831	0.000181965	0.000167767
2345.91	58.3385	0.000138161	0.000147168	0.000140866	0.00015213	0.000148459	0.00018121	0.000180776	0.000135318	0.000149764	0.000138285	0.000140666	0.000153494	0.000182713	0.000169118
2347.44	58.3643	0.000138933	0.000148267	0.000142055	0.000152841	0.000148947	0.000181824	0.000181358	0.000136336	0.000150702	0.000138945	0.000141279	0.0001542	0.000183584	0.000169872
2348.91	58.3901	0.000139739	0.000149042	0.000143183	0.000153703	0.000149772	0.000182559	0.000181792	0.000137166	0.000151724	0.000139506	0.000141778	0.000154736	0.000184408	0.000170415
2350.48	58.4159	0.000140549	0.000149548	0.000144214	0.000154452	0.000150666	0.00018328	0.000182116	0.00013814	0.000152763	0.000140222	0.00014258	0.000155419	0.000185053	0.000171125
2352.03	58.4417	0.000141017	0.000150218	0.000144873	0.000155118	0.000151774	0.000183917	0.000182615	0.000139173	0.000153444	0.000141145	0.00014343	0.000156273	0.000185498	0.000172268
2353.57	58.4675	0.000141493	0.000151266	0.00014563	0.000155623	0.00015273	0.000184703	0.000182868	0.000140092	0.000154079	0.000142038	0.000144463	0.000157077	0.000185975	0.00017378
2355.16	58.4933	0.000141958	0.000152282	0.000146498	0.000156004	0.000153578	0.000185848	0.000183117	0.00014088	0.00015501	0.000142846	0.000145574	0.000157701	0.000186623	0.000175127
2356.76	58.5191	0.000142692	0.000153099	0.000147352	0.000156397	0.000154113	0.00018692	0.000183682	0.000141494	0.000155809	0.000143739	0.000146237	0.000158263	0.000187311	0.000175891
2358.3	58.5449	0.00014397	0.000153797	0.00014817	0.000156838	0.000154626	0.000187762	0.00018413	0.000141994	0.000156502	0.000144416	0.000146753	0.000158969	0.000187804	0.000176637
2359.88	58.5707	0.00014503	0.000154628	0.000149008	0.000157292	0.000155246	0.000188741	0.000184645	0.00014252	0.000157189	0.000145049	0.000147484	0.000159759	0.000188104	0.000177064
2361.41	58.5965	0.000145786	0.000155129	0.000149584	0.000157737	0.00015588	0.000189679	0.000185314	0.000143244	0.000158016	0.000145794	0.000148253	0.000160486	0.000188422	0.000177608
2362.99	58.6223	0.000146481	0.000155608	0.00015017	0.000158347	0.000156596	0.000190515	0.000186018	0.000143908	0.000158817	0.000146489	0.000149038	0.000161104	0.000189222	0.000178148
2364.53	58.6481	0.000146874	0.000156328	0.000150962	0.000158884	0.000157649	0.000191404	0.000187024	0.000144574	0.000159446	0.000147307	0.000149877	0.000161773	0.000190363	0.000178961
2366.08	58.6739	0.000147313	0.000157247	0.000151747	0.000159472	0.000158632	0.00019201	0.000188178	0.000145447	0.000160094	0.000148243	0.000150662	0.000162623	0.000191076	0.000180048
2367.59	58.6997	0.00014783	0.000157934	0.000152349	0.000159995	0.000159417	0.000192414	0.000189057	0.000146429	0.000160778	0.000148977	0.000151464	0.0001634	0.000191582	0.00018117
2369.16	58.7255	0.000148585	0.000158593	0.000153029	0.000160384	0.000160179	0.000192781	0.000189879	0.000147455	0.000161365	0.000149833	0.000152204	0.000163992	0.000192148	0.000182469
2370.69	58.7513	0.000149531	0.00015956	0.000154057	0.000160828	0.000160802	0.000193192	0.000190455	0.000148241	0.000161776	0.000151004	0.000152915	0.000164905	0.000192919	0.000184035
2372.21	58.7771	0.000150308	0.000160516	0.000154957	0.000161336	0.000161564	0.000194232	0.00019037	0.000148733	0.000162154	0.000151862	0.000153687	0.000165918	0.000193558	0.000185439
2373.69	58.8029	0.00015101	0.000161344	0.000155737	0.000162048	0.000162472	0.00019518	0.00018996	0.000149354	0.000162542	0.000152751	0.000154396	0.000166731	0.000193733	0.000186449
2375.14	58.8287	0.000151811	0.000162308	0.000156733	0.000162682	0.0001632	0.000195962	0.000190052	0.000150099	0.000162911	0.000153627	0.000155206	0.000167559	0.000194056	0.000187721
2376.72	58.8545	0.000152571	0.000163135	0.000157649	0.000163127	0.000163911	0.000196824	0.000190824	0.000151122	0.000163566	0.000154609	0.000156319	0.000168605	0.000194642	0.000189079
2378.22	58.8803	0.000153377	0.000164136	0.000158688	0.000163659	0.000164849	0.000197652	0.000191474	0.00015204	0.000164142	0.000155475	0.000157509	0.000169641	0.000195496	0.000190418
2379.8	58.9061	0.000154481	0.00016515	0.000159653	0.00016459	0.000165767	0.000198555	0.000192314	0.000152823	0.000164588	0.000156356	0.000158546	0.000170497	0.00019655	0.000191829
2381.36	58.9319	0.000155556	0.000165747	0.000160412	0.000165517	0.000166409	0.000199279	0.000192903	0.000153705	0.000165214	0.00015739	0.000159338	0.000171106	0.000197355	0.000193313
2382.95	58.9577	0.00015653	0.00016661	0.000161157	0.000166264	0.000167297	0.000199751	0.000193785	0.000154873	0.000165864	0.000158315	0.000160039	0.000171851	0.000198102	0.000194761
2384.51	58.9835	0.000157433	0.000167491	0.000162092	0.000167	0.000168429	0.000200396	0.000194741	0.000155984	0.000166567	0.000159084	0.00016086	0.000172627	0.000198687	0.000196239
2386.03	59.0093	0.000158179	0.000168503	0.00016318	0.000167717	0.000169279	0.000200998	0.000195296	0.00015672	0.000167087	0.000159978	0.000161651	0.000173565	0.000199214	0.000197806
2387.53	59.0351	0.000159269	0.000169413	0.000164373	0.000168389	0.000169792	0.000201871	0.000195862	0.000157127	0.000167808	0.000161072	0.000162599	0.00017427	0.000199688	0.000198723
2389.19	59.0609	0.000160183	0.000170222	0.000165369	0.00016887	0.00017036	0.000203082	0.000196141	0.000157442	0.000168853	0.000162164	0.000163292	0.000175091	0.000200213	0.0001996
2390.82	59.0867	0.000160853	0.000171046	0.000166399	0.000169424	0.000171043	0.000204093	0.000196768	0.000158359	0.000169964	0.000163185	0.000163739	0.000175891	0.000201141	0.000200958
2392.36	59.1125	0.000161852	0.000171859	0.000167208	0.000170168	0.000171712	0.000205079	0.000197424	0.000159039	0.000170785	0.000164102	0.000164456	0.000176455	0.000202016	0.000202324
2393.83	59.1383	0.000162782	0.000172796	0.000168154	0.000170889	0.000172263	0.000206183	0.00019817	0.000159939	0.000171421	0.000164772	0.00016531	0.000176852	0.000202827	0.000203579
2395.38	59.1641	0.000163481	0.000174084	0.000169078	0.000171546	0.00017292	0.000207288	0.000198924	0.000161029	0.000172273	0.000165378	0.000166233	0.000177282	0.000203698	0.000204971
2396.87	59.1899	0.000164222	0.000175185	0.000170221	0.000172167	0.000173698	0.000208065	0.00019988	0.000162131	0.000173017	0.0001665	0.000167254	0.000177612	0.000204899	0.000206193
2398.42	59.2157	0.000164962	0.00017598	0.000171414	0.000172848	0.000174558	0.000208922	0.000200672	0.000162843	0.000173786	0.000167801	0.000168052	0.00017822	0.000205873	0.000207256
2399.99	59.2415	0.000165904	0.000176801	0.000172276	0.000173664	0.000175183	0.000209754	0.000201627	0.000163776	0.000174838	0.000168551	0.000168733	0.000179284	0.000206923	0.000208242
2401.57	59.2673	0.000166594	0.000177927	0.000173238	0.000174333	0.00017604	0.000210089	0.00020288	0.000164598	0.000175497	0.000169071	0.000169647	0.000180152	0.000207524	0.000209671
2403.12	59.2931	0.000167089	0.000178868	0.000174515	0.000174883	0.00017674	0.000210682	0.000204273	0.000165506	0.000176119	0.000169633	0.000170361	0.000180733	0.000208041	0.000211175
2404.66	59.3189	0.000167681	0.000179565	0.00017542	0.000175331	0.000177393	0.000211674	0.000205453	0.00016651	0.000176756	0.00017052	0.000170951	0.000181384	0.000208672	0.000212246
2406.14	59.3447	0.000168441	0.000180763	0.000176119	0.000175738	0.000178277	0.000212713	0.000206157	0.000167314	0.000177257	0.000171506	0.00017153	0.000182136	0.00020938	0.000213397
2407.71	59.3705	0.000168939	0.000181653	0.000176857	0.000176137	0.000179253	0.000213684	0.000206844	0.000167842	0.000177657	0.000172361	0.000172179	0.000183124	0.000210335	0.000214672
2409.29	59.3963	0.000169781	0.000182558	0.000177929	0.000176936	0.000180499	0.000214772	0.000207273	0.00016863	0.000178063	0.000173057	0.000172894	0.000184273	0.000211392	0.000215635
2410.87	59.4221	0.000170429	0.000183572	0.0001792	0.000177706	0.000181753	0.000215823	0.000208214	0.000169542	0.000178695	0.000174148	0.000173622	0.000185077	0.000212312	0.000216584
2412.45	59.4479	0.000171196	0.000184715	0.000180193	0.000178128	0.000182955	0.000216802	0.000208917	0.000170571	0.000179348	0.000175212	0.000174472	0.000185675	0.000213071	0.000217889
2414	59.4737	0.000172137	0.000185483	0.000180979	0.000178805	0.000184101	0.000217736	0.000209681	0.000171558	0.000180385	0.000176222	0.000175372	0.000186383	0.000214089	0.000219638
2415.42	59.4995	0.000172895	0.00018625	0.000181755	0.000179728	0.000185128	0.000218482	0.000210131	0.000172537	0.00018133	0.000177309	0.000176439	0.000187348	0.000215375	0.00022181
2416.92	59.5253	0.0001736	0.000187012	0.000182763	0.000180766	0.000186211	0.000218986	0.000210815	0.000173639	0.000182157	0.000178277	0.000177455	0.000188187	0.000216025	0.000223264
2418.41	59.5511	0.000174466	0.000187713	0.000183758	0.000181604	0.000187126	0.000219993	0.000211635	0.000174542	0.000183014	0.000179211	0.000178326	0.000188799	0.000216753	0.000224207
2419.97	59.5769	0.000175248	0.0001886	0.000184682	0.000182445	0.000188209	0.000221084	0.000212355	0.000175421	0.000183741	0.000180201	0.000178941	0.000189462	0.000217847	0.000225205
2421.58	59.6027	0.000176261	0.000189539	0.000185861	0.000183205	0.000189284	0.000222086	0.000212593	0.000176285	0.000184302	0.000181234	0.000179523	0.000190282	0.000218937	0.000226142
2423.21	59.6285	0.00017739	0.000190601	0.000186848	0.000183954	0.00019024	0.000223194	0.000213089	0.000177111	0.000185125	0.000182457	0.000180193	0.00019101	0.000219985	0.000227154
2424.8	59.6543	0.000178388	0.000191699	0.000187804	0.000184817	0.000191004	0.000224306	0.000214068	0.000177978	0.000186062	0.000183645	0.000180948	0.000191948	0.000221088	0.000228373
2426.43	59.6801	0.000179068	0.000192857	0.000188722	0.00018578	0.000191939	0.000225263	0.000214602	0.000178678	0.000187081	0.000184863	0.000181578	0.000192937	0.000221835	0.000229485
2427.99	59.7059	0.000179948	0.00019404	0.000189816	0.000186644	0.000192926	0.000226081	0.000215258	0.000179264	0.000188096	0.000186035	0.00018217	0.000193939	0.000222508	0.000230451
2429.57	59.7317	0.000180959	0.00019464	0.000191016	0.000187466	0.000193825	0.000226608	0.000215958	0.000179961	0.000188923	0.000187071	0.000182923	0.000194886	0.000223128	0.000231081
2431.01	59.7575	0.000181669	0.000195021	0.000192163	0.000188276	0.000194819	0.000227457	0.000216534	0.000181091	0.000189756	0.000188081	0.000183733	0.000195752	0.000223839	0.000231763
2432.48	59.7833	0.000182394	0.00019547	0.000193258	0.000189149	0.00019587	0.000228301	0.000216445	0.000182246	0.000190276	0.000189277	0.000184391	0.000196464	0.00022468	0.000232724
2434.03	59.8091	0.000183476	0.000196157	0.000194128	0.000189968	0.000196749	0.000229009	0.000216332	0.000182945	0.000190655	0.00019041	0.000185143	0.000197247	0.000225632	0.000233746
2435.57	59.8349	0.000184461	0.000197047	0.000194902	0.000190647	0.000197725	0.000229824	0.000216906	0.000183598	0.000191186	0.000191454	0.000185881	0.000198237	0.000226548	0.000234656
2437.06	59.8607	0.000185385	0.00019774	0.000195636	0.00019105	0.000198834	0.000230857	0.000217815	0.000184273	0.000191943	0.000192508	0.000186658	0.000199179	0.000227542	0.000235892
2438.51	59.8865	0.000186489	0.000198165	0.000196469	0.00019163	0.000199836	0.000231611	0.000218887	0.000185162	0.000192924	0.000193701	0.000187585	0.000200021	0.000228507	0.000236752
2440.08	59.9123	0.000187527	0.000198582	0.000197335	0.00019234	0.000200688	0.000232392	0.000220026	0.000186097	0.00019398	0.000194762	0.000188704	0.000200732	0.000229392	0.000237621
2441.65	59.9381	0.000188468	0.000199264	0.00019827	0.00019301	0.000201559	0.000233384	0.000220665	0.000186983	0.000195042	0.000195683	0.00018955	0.000201535	0.000230046	0.000238785
2443.32	59.9639	0.000189152	0.000199952	0.000199347	0.000193571	0.000202561	0.000234082	0.000220832	0.000187739	0.000195948	0.000196567	0.000190072	0.000202345	0.000230582	0.000239796
2444.93	59.9897	0.000189942	0.00020063	0.000200458	0.000194238	0.000203722	0.000235088	0.0002213	0.000188676	0.000196742	0.000197648	0.000190655	0.000203075	0.000231224	0.000240151
2446.44	60.0155	0.000190938	0.000201421	0.000201691	0.000195013	0.000205017	0.00023623	0.000222306	0.000189746	0.000197443	0.00019873	0.000191443	0.000203822	0.00023207	0.000240082
2448	60.0413	0.000191809	0.000202279	0.000203034	0.000195904	0.000205976	0.000237382	0.000223946	0.000190599	0.000198215	0.000199692	0.000192272	0.00020484	0.000232667	0.000240355
2449.49	60.0671	0.000192829	0.000203414	0.000204194	0.000196773	0.000206658	0.000238248	0.000225096	0.000191523	0.000199201	0.000200775	0.000193051	0.000205797	0.000233142	0.000241232
2450.95	60.0929	0.000193689	0.000204249	0.000205166	0.000197432	0.000207395	0.000239016	0.000225962	0.000192171	0.000199942	0.000201743	0.000194072	0.000206735	0.000233818	0.000242231
2452.54	60.1187	0.000194523	0.000204823	0.000205991	0.000198396	0.000208271	0.000239925	0.000226747	0.000192559	0.000200739	0.000202672	0.000194935	0.000207449	0.000234633	0.000243302
2454.06	60.1445	0.000195273	0.000205815	0.00020681	0.000199427	0.000209192	0.000241067	0.000227205	0.000193248	0.000201322	0.000203483	0.000195958	0.000207855	0.000235812	0.0002441
2455.65	60.1703	0.000195561	0.000206501	0.000207526	0.000200422	0.000210031	0.000242175	0.00022775	0.00019383	0.000201961	0.000204465	0.000197161	0.000208642	0.000237235	0.000244386
2457.22	60.1961	0.000195903	0.000206817	0.000208318	0.000201193	0.000210882	0.000243356	0.000228666	0.000194554	0.000202811	0.000205392	0.0001983	0.000209409	0.000238393	0.000244565
2458.8	60.2219	0.000196657	0.000207476	0.000209297	0.00020181	0.000211915	0.0002446	0.000229539	0.000195408	0.000203478	0.000206132	0.000199124	0.000209837	0.000239451	0.000245147
2460.3	60.2477	0.000197666	0.000208457	0.000210226	0.000202454	0.000212808	0.000245469	0.000230559	0.000196515	0.000204319	0.000206804	0.000199803	0.000210487	0.000240493	0.000245737
2461.88	60.2735	0.000198667	0.000209301	0.000211127	0.000202998	0.000213737	0.000246296	0.00023148	0.000197671	0.000205366	0.000207407	0.000200645	0.000211375	0.000241835	0.000246701
2463.48	60.2993	0.000199599	0.00021041	0.000212006	0.000203686	0.000214936	0.000247051	0.000231783	0.000198583	0.000206219	0.000208391	0.000201819	0.00021196	0.000242691	0.000247963
2465.05	60.3251	0.000200357	0.000211338	0.00021302	0.00020434	0.000216059	0.000247888	0.00023185	0.000199547	0.000206999	0.00020965	0.000202961	0.000212552	0.000243108	0.00024855
2466.58	60.3509	0.000201064	0.000212022	0.000213726	0.000205196	0.00021736	0.000248717	0.000232018	0.000200255	0.000207934	0.000210478	0.000203931	0.000213474	0.000243973	0.000249116
2468.1	60.3767	0.000201847	0.000212804	0.000214405	0.000206265	0.000218417	0.000249277	0.000231656	0.000200946	0.000208746	0.000211286	0.000204894	0.00021429	0.000244487	0.000250321
2469.59	60.4025	0.000202705	0.000213793	0.000214957	0.000207277	0.000219052	0.000249705	0.000231473	0.000201732	0.000209335	0.000212276	0.000205778	0.000215015	0.000245009	0.000251347
2471.08	60.4283	0.000203564	0.000214664	0.000215811	0.000208159	0.000219761	0.000250566	0.000232454	0.000202412	0.000210443	0.000213315	0.000206501	0.000215513	0.000245466	0.000252309
2472.55	60.4541	0.000204456	0.000215584	0.000216483	0.000209026	0.00022079	0.000251405	0.000233093	0.000202984	0.00021162	0.00021432	0.000207131	0.000215763	0.000245797	0.000253263
2474.1	60.4799	0.000205284	0.000216266	0.000217214	0.000209765	0.000221847	0.000252157	0.000233918	0.000203617	0.000212451	0.000215122	0.000207733	0.000216177	0.000246434	0.000254016
2475.63	60.5057	0.000205925	0.000216956	0.000218115	0.000210517	0.000222968	0.00025279	0.000234984	0.000204216	0.000213106	0.00021603	0.000208286	0.00021692	0.000247478	0.000254771
2477.25	60.5315	0.000206895	0.000217979	0.000218975	0.000211271	0.000223881	0.000253423	0.000236022	0.000204818	0.000213623	0.000216959	0.000209148	0.000217715	0.000248288	0.000254871
2478.78	60.5573	0.000207726	0.000218506	0.000219661	0.000212113	0.00022466	0.000254157	0.000237277	0.000205569	0.000214371	0.000217851	0.000209958	0.00021831	0.000249088	0.000255519
2480.4	60.5831	0.00020837	0.00021896	0.000220488	0.000212783	0.000225613	0.000254891	0.000237962	0.000206201	0.000214826	0.000218794	0.000210623	0.000218875	0.000249923	0.000256164
2482.05	60.6089	0.000209111	0.000219425	0.000221555	0.000213393	0.000226672	0.000255681	0.000237795	0.000206974	0.000215573	0.000219676	0.000211354	0.000219376	0.000250702	0.000255981
2483.59	60.6347	0.000209699	0.00022006	0.000222661	0.000214204	0.000227699	0.000256665	0.000237912	0.000207439	0.000216538	0.00022031	0.000212086	0.000219824	0.000251417	0.000255497
2485.07	60.6605	0.000210481	0.000220596	0.000223905	0.000214731	0.00022837	0.000257296	0.000237713	0.000207912	0.00021731	0.000220688	0.000212846	0.000220648	0.000252325	0.000255643
2486.58	60.6863	0.000211183	0.000221129	0.000225103	0.000215341	0.00022903	0.000257896	0.000238052	0.000208489	0.000218029	0.000221494	0.000213539	0.00022139	0.000253202	0.000256042
2488.06	60.7121	0.000211583	0.000221765	0.000225998	0.000216155	0.000229694	0.000258511	0.000238409	0.000209269	0.000218993	0.000222469	0.000214194	0.000221764	0.000253749	0.000256207
2489.62	60.7379	0.000212333	0.000222366	0.000226813	0.000217002	0.000230306	0.000259291	0.000238538	0.000209879	0.000219819	0.000223307	0.000214703	0.00022242	0.000254396	0.000256494
2491.17	60.7637	0.000213241	0.000222781	0.000227783	0.000217648	0.000230962	0.000259792	0.000238829	0.000210406	0.0002203	0.000224138	0.000215223	0.000223136	0.000255404	0.000256753
2492.79	60.7895	0.000214179	0.000223222	0.000228453	0.000218409	0.000231641	0.000260396	0.000239683	0.000211045	0.000220597	0.000225177	0.000215854	0.000223852	0.000256226	0.000257166
2494.41	60.8153	0.000214848	0.00022385	0.000229195	0.000219035	0.000232576	0.000261077	0.000240269	0.00021174	0.000221053	0.00022635	0.000216911	0.000224666	0.000257052	0.000257675
2495.99	60.8411	0.000215564	0.000224792	0.000230236	0.000219701	0.00023363	0.000261835	0.000241129	0.000211994	0.000222062	0.000227091	0.000217536	0.000225487	0.000257739	0.000257656
2497.46	60.8669	0.000216295	0.000225823	0.000231096	0.000220075	0.000234233	0.000262363	0.00024145	0.00021278	0.000223045	0.000227528	0.000218262	0.000226104	0.000258335	0.000257414
2499	60.8927	0.000217101	0.000226712	0.000231898	0.000220431	0.000234959	0.000263307	0.00024217	0.000213374	0.000224009	0.000228316	0.000218766	0.000226446	0.000258907	0.000257515
2500.47	60.9185	0.000217667	0.000227562	0.000232812	0.0002212	0.000235479	0.000264225	0.000242886	0.000213774	0.00022494	0.000229105	0.000219259	0.000227085	0.000259915	0.000257823
2501.96	60.9443	0.000218255	0.000228481	0.000233666	0.00022205	0.000235941	0.000264852	0.00024327	0.000214458	0.000226025	0.000229971	0.000220062	0.000227811	0.000260987	0.000257928
2503.43	60.9701	0.00021904	0.000229423	0.000234412	0.000222623	0.000236159	0.00026541	0.00024388	0.000215162	0.000227174	0.000230679	0.000220834	0.000228612	0.000261765	0.000258034
2504.97	60.9959	0.00021965	0.000230235	0.00023499	0.000223248	0.000236716	0.000266217	0.000244674	0.000215982	0.000228274	0.00023158	0.000221487	0.000229433	0.000262415	0.000258624
2506.53	61.0217	0.000220383	0.000231173	0.000235672	0.00022395	0.000237444	0.000266862	0.000245525	0.000216783	0.000229345	0.00023264	0.000221973	0.000230152	0.000263188	0.000259483
2508.14	61.0475	0.000220966	0.000232315	0.000236358	0.000224773	0.000238142	0.000267378	0.000245979	0.000217412	0.000230411	0.000233295	0.000222299	0.000230708	0.000264242	0.000260253
2509.73	61.0733	0.000221515	0.000233168	0.000236983	0.000225365	0.000239047	0.000268147	0.000246708	0.000217956	0.000230963	0.000233913	0.00022306	0.000231157	0.00026512	0.000260701
2511.37	61.0991	0.000222275	0.000233299	0.00023733	0.000226108	0.000239894	0.000268668	0.000246995	0.000218279	0.000231172	0.000234582	0.000223779	0.000231551	0.000265686	0.000260913
2512.93	61.1249	0.000222978	0.000233958	0.00023789	0.000226935	0.000240513	0.000269149	0.000247218	0.000218691	0.000231517	0.000235246	0.000224269	0.000232288	0.000266224	0.000260921
2514.52	61.1507	0.000223315	0.000234719	0.000238422	0.00022772	0.000241244	0.000269813	0.000247983	0.00021923	0.000232206	0.000235871	0.000224574	0.000232688	0.000266923	0.000260724
2516.11	61.1765	0.000223574	0.000235304	0.000238658	0.000228473	0.000242084	0.000270733	0.000249086	0.00021962	0.000232779	0.000236652	0.000225217	0.000233183	0.00026769	0.000261171
2517.68	61.2023	0.000223963	0.00023585	0.000239069	0.000229103	0.000242819	0.000271389	0.000249901	0.000219979	0.000233161	0.000237638	0.000225895	0.000233981	0.000268569	0.000262048
2519.2	61.2281	0.000224395	0.000236616	0.00023976	0.000229643	0.000243817	0.00027196	0.000250581	0.000220559	0.000233749	0.000238597	0.00022647	0.000234858	0.000269304	0.000262518
2520.7	61.2539	0.000224693	0.000237496	0.000240511	0.00023012	0.000244962	0.000272578	0.000251154	0.000221327	0.000234705	0.000239537	0.000226979	0.000235394	0.000269913	0.000263363
2522.09	61.2797	0.000225002	0.000238076	0.000241155	0.000230529	0.000246142	0.00027306	0.000251269	0.000222062	0.000235545	0.000240215	0.000227427	0.000236015	0.000270523	0.000263828
2523.53	61.3055	0.000225446	0.000238506	0.000241609	0.000231306	0.000247239	0.000273723	0.000251333	0.000222786	0.000236318	0.00024071	0.000227854	0.000236683	0.000271511	0.000263972
2525.07	61.3313	0.000225909	0.000238991	0.000242012	0.000232127	0.000248106	0.000274523	0.000251632	0.000223361	0.000237206	0.000241365	0.000228403	0.000237227	0.000272476	0.00026434
2526.64	61.3571	0.000226202	0.000239658	0.000242588	0.000232839	0.000248935	0.000275555	0.000252485	0.000224028	0.000238029	0.00024201	0.000229172	0.000237563	0.000273037	0.000264767
2528.24	61.3829	0.000226349	0.000240203	0.000243353	0.00023334	0.000249745	0.000276598	0.000253202	0.000224943	0.00023878	0.000242547	0.000229884	0.00023788	0.000273746	0.000264931
2529.86	61.4087	0.000226804	0.000240761	0.000244142	0.0002339	0.000250418	0.000277729	0.000253662	0.000225768	0.000239666	0.000243364	0.000230393	0.000238245	0.000274482	0.000265236
2531.47	61.4345	0.000227359	0.000241298	0.000245096	0.000234462	0.000251243	0.000278771	0.000254024	0.000226756	0.000240366	0.000244285	0.000230705	0.000238704	0.000274962	0.00026578
2533.08	61.4603	0.000227754	0.00024196	0.000246101	0.000235208	0.000251969	0.000279658	0.000254793	0.000227531	0.000241019	0.000245235	0.000231016	0.000239409	0.00027568	0.000266341
2534.65	61.4861	0.000228224	0.000242419	0.000246918	0.000236016	0.000252601	0.000280392	0.000255776	0.000228326	0.000241768	0.00024611	0.000231563	0.000240142	0.000276811	0.00026669
2536.23	61.5119	0.000228881	0.000242751	0.000247709	0.000236702	0.000253192	0.000281065	0.000256763	0.000228915	0.000242839	0.000246857	0.000232223	0.000240766	0.000277843	0.000267173
2537.77	61.5377	0.000229045	0.000243327	0.000248258	0.000237321	0.000253763	0.000281857	0.000257337	0.00022935	0.000244014	0.000247359	0.000232893	0.000241425	0.000278918	0.000267781
2539.32	61.5635	0.00022949	0.000243947	0.000248474	0.000238067	0.00025424	0.000282724	0.000257742	0.000229856	0.00024493	0.000247858	0.000233452	0.000242253	0.000279727	0.000268052
2540.8	61.5893	0.000229884	0.000244359	0.00024851	0.000238938	0.000254756	0.000283339	0.000258196	0.000230467	0.000245575	0.00024827	0.000234003	0.000243234	0.000280087	0.000268517
2542.31	61.6151	0.000230168	0.00024494	0.000248812	0.00023979	0.000255506	0.000283786	0.00025844	0.000231158	0.00024611	0.000248721	0.000234707	0.00024404	0.000280507	0.000269218
2543.86	61.6409	0.000230403	0.000245866	0.000249295	0.000240468	0.000256373	0.00028455	0.000258205	0.000231811	0.000246885	0.00024925	0.000235309	0.000244618	0.000281147	0.000269933
2545.41	61.6667	0.000230661	0.000246991	0.00024995	0.000241117	0.000257306	0.000285633	0.000258262	0.000232196	0.000247647	0.000249834	0.000235799	0.000245161	0.000281942	0.0002711
2546.88	61.6925	0.000230919	0.000247824	0.00025073	0.000241883	0.000257963	0.000286177	0.000258562	0.000232487	0.000248154	0.000250554	0.000236537	0.000246073	0.00028265	0.000271841
2548.39	61.7183	0.000231322	0.000248423	0.00025156	0.000242722	0.000258541	0.000286269	0.000258638	0.000232849	0.000248547	0.000251291	0.000237226	0.000246788	0.000283654	0.000272017
2549.87	61.7441	0.000231971	0.000248927	0.000252228	0.000243649	0.000259277	0.000286744	0.000258893	0.000233219	0.000248837	0.00025174	0.000237672	0.000247213	0.00028473	0.000272089
2551.34	61.7699	0.000232213	0.000249507	0.000252846	0.000244554	0.000259789	0.000287448	0.000259363	0.000233812	0.000249177	0.000251988	0.000238163	0.000247766	0.000285878	0.000272157
2552.96	61.7957	0.000232286	0.000249875	0.000253784	0.000245122	0.000260221	0.00028812	0.000259738	0.000234401	0.00024975	0.000252551	0.000238913	0.000248331	0.000286686	0.000272124
2554.56	61.8215	0.000232657	0.000250321	0.000254612	0.000245758	0.000260718	0.000288852	0.000260538	0.000234668	0.000250314	0.00025311	0.000239516	0.000248802	0.000287648	0.000272259
2556.12	61.8473	0.000232986	0.000250921	0.000255465	0.000246354	0.000261402	0.00028972	0.000261286	0.000234721	0.000250622	0.000253744	0.00024002	0.000249452	0.000288556	0.000272683
2557.68	61.8731	0.000233334	0.000251547	0.00025576	0.000246798	0.000262062	0.00029053	0.000261787	0.000235089	0.000250919	0.000254621	0.000240888	0.000249959	0.000289032	0.000272962
2559.31	61.8989	0.000233785	0.000252197	0.000256175	0.000247203	0.000262452	0.00029102	0.000262707	0.0002357	0.000251685	0.000255395	0.000241344	0.000250257	0.00028968	0.000273226
2560.92	61.9247	0.000233992	0.000252855	0.000256905	0.000247951	0.000262603	0.000291328	0.000263385	0.000236355	0.000252353	0.000255729	0.000241788	0.000250541	0.00029065	0.000273914
2562.44	61.9505	0.000234077	0.000253481	0.000257624	0.000248507	0.000262994	0.000291695	0.000263593	0.000236668	0.000252873	0.000256053	0.000242387	0.000250867	0.000291281	0.000274293
2563.91	61.9763	0.000234152	0.000254074	0.000258313	0.000248811	0.000263462	0.000292041	0.000264029	0.000237066	0.000253517	0.000256681	0.000242927	0.00025118	0.000291757	0.000274346
2565.44	62.0021	0.000234287	0.000254464	0.0002587	0.000249188	0.000264109	0.000292516	0.000264353	0.00023759	0.000254215	0.000257125	0.000243361	0.000251128	0.000291973	0.000275163
2566.93	62.0279	0.00023476	0.000254777	0.000258859	0.000249989	0.000264544	0.000293461	0.000264706	0.00023804	0.000254677	0.000257618	0.000243855	0.000251521	0.000292561	0.000275789
2568.52	62.0537	0.000235145	0.000255067	0.000258905	0.000250664	0.00026482	0.000294117	0.000264857	0.000238632	0.000255322	0.000258211	0.000244442	0.000252314	0.000293432	0.000276056
2570.06	62.0795	0.00023537	0.000255649	0.000259086	0.000251198	0.000265124	0.00029488	0.000265832	0.000239042	0.000255819	0.00025852	0.000244871	0.000253057	0.000294104	0.000276049
2571.64	62.1053	0.000235528	0.0002562	0.000259085	0.000251675	0.000265627	0.00029533	0.00026658	0.000239436	0.000256261	0.000258877	0.000245249	0.000253524	0.000294628	0.000275871
2573.2	62.1311	0.000235807	0.000256595	0.000259229	0.000252181	0.000266128	0.000295256	0.000266919	0.000239831	0.000256753	0.000259142	0.000245921	0.00025398	0.000295139	0.000276132
2574.77	62.1569	0.000236182	0.000257104	0.000259641	0.000252715	0.000266599	0.00029547	0.000267318	0.000240499	0.000257063	0.000259305	0.000246661	0.000254419	0.00029542	0.000276229
2576.29	62.1827	0.000236399	0.00025754	0.000259892	0.000253102	0.000267005	0.000295704	0.000267585	0.000241107	0.000257432	0.000259273	0.000246962	0.000254835	0.000295643	0.000275842
2577.85	62.2085	0.00023692	0.000257923	0.00026019	0.000253328	0.000267288	0.000295999	0.000267469	0.000241637	0.000258159	0.000259548	0.000247042	0.000255161	0.00029592	0.00027513
2579.41	62.2343	0.000237534	0.000257904	0.00026064	0.000253813	0.000267471	0.000296339	0.000267284	0.000242223	0.000258832	0.00026	0.0002475	0.000255417	0.000296609	0.00027488
2580.94	62.2601	0.000237892	0.000258106	0.000261411	0.000254317	0.000267991	0.000296758	0.000267493	0.000242908	0.000259346	0.000260376	0.000247985	0.000255637	0.000297129	0.000274686
2582.43	62.2859	0.000238316	0.000258592	0.000261986	0.00025477	0.000268485	0.000297316	0.000268023	0.000243391	0.000259608	0.000260922	0.000248449	0.000255802	0.00029742	0.000274607
2583.98	62.3117	0.000238772	0.000259089	0.000262258	0.000254861	0.000269101	0.000297912	0.000268681	0.000243765	0.000259736	0.000261536	0.000248905	0.000256153	0.000298019	0.000274906
2585.51	62.3375	0.000239066	0.000259733	0.000262642	0.000255003	0.000269398	0.000298409	0.00026926	0.000244029	0.000259959	0.000261869	0.000249067	0.000256606	0.000298689	0.000275249
2587.06	62.3633	0.000239637	0.000260366	0.000262999	0.000255362	0.000269815	0.00029896	0.000269386	0.000244178	0.000260265	0.000262153	0.000249284	0.000257075	0.000299305	0.000275471
2588.58	62.3891	0.000240168	0.000260663	0.000263347	0.000255492	0.000270438	0.000299714	0.00026902	0.000244319	0.000260278	0.000262446	0.000249618	0.000257243	0.000299593	0.00027582
2590.21	62.4149	0.000240547	0.000260572	0.000263524	0.000255528	0.000270922	0.000300322	0.000268655	0.000244489	0.000260228	0.000262593	0.00024962	0.000257357	0.000299432	0.000276203
2591.82	62.4407	0.000240782	0.000260827	0.000263528	0.000255494	0.000271395	0.00030089	0.000268225	0.000244687	0.000260389	0.000262814	0.00024963	0.000257896	0.000298906	0.000276715
2593.42	62.4665	0.000241122	0.000261175	0.000263988	0.000255541	0.000271714	0.000301571	0.000268027	0.000244968	0.000260648	0.000263317	0.000249745	0.000258485	0.000298778	0.000276979
2594.94	62.4923	0.000241362	0.000261769	0.000264404	0.000255742	0.000271889	0.000302451	0.000267989	0.000245375	0.000261106	0.000263645	0.000249762	0.000258813	0.000299538	0.000277007
2596.49	62.5181	0.000241492	0.000261975	0.000264811	0.000255771	0.000271961	0.000303302	0.000268157	0.000245753	0.000261509	0.000263987	0.000249436	0.000258882	0.00030061	0.000277374
2597.99	62.5439	0.000241784	0.000262234	0.000265397	0.000255692	0.000271993	0.000303846	0.000268641	0.000246239	0.000261748	0.000264491	0.000249386	0.000259035	0.00030134	0.000277392
2599.54	62.5697	0.000242261	0.000262772	0.00026605	0.000255749	0.000272087	0.000304211	0.000269237	0.000246529	0.000261842	0.000264927	0.000249582	0.00025947	0.000301766	0.000277313
2601.02	62.5955	0.000243017	0.000263186	0.000266689	0.000256001	0.000272106	0.000304433	0.000269358	0.000246636	0.000262097	0.000265259	0.000249793	0.000260107	0.000301797	0.00027744
2602.56	62.6213	0.000243343	0.000263326	0.000267183	0.000256302	0.000272353	0.000304902	0.000269431	0.000246546	0.000262225	0.000265571	0.000249874	0.000260657	0.000301842	0.000277683
2604.04	62.6471	0.000243501	0.000263667	0.00026757	0.000256467	0.000272446	0.000305362	0.000269458	0.000246375	0.000262794	0.000265711	0.00025006	0.000261116	0.000302243	0.000277692
2605.56	62.6729	0.000243772	0.000264091	0.0002679	0.000256668	0.000272685	0.000305416	0.000269288	0.000246419	0.000263511	0.000265808	0.000250084	0.000261481	0.000302513	0.000277895
2607.1	62.6987	0.000244029	0.000264253	0.000268269	0.000256897	0.000273088	0.000305191	0.000269532	0.000246672	0.000263816	0.000265801	0.000250231	0.000261918	0.000302172	0.000278349
2608.68	62.7245	0.000244227	0.00026405	0.000268503	0.000257114	0.000273316	0.000305212	0.000269637	0.000246923	0.000264058	0.00026575	0.000250507	0.000262569	0.000302142	0.000278606
2610.28	62.7503	0.000244304	0.000263995	0.000268664	0.000257333	0.00027337	0.000305575	0.000269594	0.000247086	0.000264271	0.000265733	0.000250804	0.000263078	0.000302734	0.000278369
2611.84	62.7761	0.000244512	0.000264208	0.000268838	0.000257383	0.000273433	0.000306046	0.000269709	0.000247456	0.000264484	0.000265894	0.000251167	0.00026344	0.000303537	0.000278169
2613.38	62.8019	0.000244824	0.000264509	0.000269167	0.00025755	0.000273561	0.000306335	0.000269714	0.000247949	0.000264898	0.000266112	0.000251446	0.000263818	0.000303986	0.000278119
2614.95	62.8277	0.000244819	0.000264498	0.000269547	0.000257792	0.000273628	0.000306259	0.000269653	0.000248333	0.00026537	0.000266356	0.000251718	0.000264232	0.000304386	0.000277968
2616.49	62.8535	0.000244983	0.000264617	0.000269892	0.000257978	0.000273598	0.000306156	0.000269523	0.000248448	0.000265822	0.000266669	0.000252036	0.000264354	0.000304591	0.000277858
2618.06	62.8793	0.000245144	0.000264594	0.000270018	0.000257967	0.0002738	0.000306099	0.000269626	0.000248429	0.000266153	0.000267176	0.000252239	0.000264394	0.000304653	0.000277734
2619.55	62.9051	0.000245336	0.000264665	0.000270055	0.000257858	0.000274028	0.000306886	0.000269562	0.000248945	0.000266226	0.000267482	0.000252302	0.000264398	0.000304889	0.000278212
2621.1	62.9309	0.00024531	0.000264546	0.000270271	0.000257876	0.000273934	0.000306957	0.000269911	0.000249139	0.000266215	0.000268121	0.000252384	0.000264385	0.000305072	0.000278524
2622.68	62.9567	0.000245453	0.000264616	0.000270416	0.000257998	0.000274159	0.000306857	0.000270621	0.000249426	0.000266302	0.000268547	0.000252426	0.000264282	0.000305403	0.000278488
2624.27	62.9825	0.000245685	0.000265051	0.000270361	0.00025826	0.000274694	0.000306887	0.00027104	0.000249555	0.000266421	0.000268583	0.00025214	0.00026402	0.000305845	0.000278706
2625.77	63.0083	0.000245816	0.00026564	0.000270356	0.000258746	0.00027499	0.000307117	0.00027146	0.000249373	0.000266614	0.000268438	0.00025215	0.000264098	0.000306031	0.000279374
2627.28	63.0341	0.000245773	0.000265797	0.000270625	0.000258984	0.000274943	0.000307251	0.000271361	0.000249061	0.000266725	0.000268499	0.000252426	0.000264375	0.000305925	0.000279795
2628.77	63.0599	0.000245737	0.000266214	0.000271158	0.000258999	0.000275003	0.000307306	0.00027151	0.000249232	0.000266909	0.000268459	0.000252786	0.000264535	0.000306138	0.00027988
2630.23	63.0857	0.000245743	0.000265967	0.000271267	0.000259063	0.000275215	0.000307175	0.000271869	0.000249124	0.000266959	0.000268399	0.000253071	0.000264707	0.000306475	0.000280258
2631.9	63.1115	0.000245735	0.00026582	0.000271302	0.000259177	0.000275134	0.000306757	0.000271948	0.000249189	0.000267237	0.000268359	0.000253115	0.000264958	0.000306371	0.000280887
2633.53	63.1373	0.000245566	0.000265645	0.000271336	0.000259245	0.000275149	0.000306493	0.000272238	0.000249284	0.000267297	0.000268334	0.000253068	0.000265057	0.000306581	0.000281243
2635.05	63.1631	0.000245441	0.000265585	0.000271397	0.000259386	0.000274941	0.000306575	0.000272359	0.000249291	0.000267375	0.000268242	0.000252681	0.000265258	0.000306349	0.000281401
2636.6	63.1889	0.000245424	0.000265806	0.000271106	0.000259276	0.000274655	0.00030663	0.00027219	0.000249164	0.000267324	0.000268348	0.000252368	0.000265534	0.000306354	0.000281554
2638.17	63.2147	0.000245277	0.000266094	0.00027088	0.00025907	0.000274627	0.00030694	0.000272175	0.00024891	0.000267178	0.000268454	0.000252279	0.000265942	0.000306671	0.00028144
2639.72	63.2405	0.000244996	0.000266443	0.000270965	0.00025891	0.000274183	0.000307259	0.000272766	0.000248842	0.000267036	0.000268562	0.000252115	0.000266243	0.000306509	0.000281363
2641.24	63.2663	0.000244814	0.000266874	0.000270873	0.000258905	0.000273815	0.000307741	0.000272822	0.000248862	0.000266884	0.00026868	0.000251807	0.000265983	0.000306185	0.000281584
2642.78	63.2921	0.000244513	0.000266814	0.000270877	0.000259141	0.000273563	0.000307722	0.000272944	0.000248688	0.000266957	0.000269	0.000251527	0.000265811	0.000306188	0.000281936
2644.26	63.3179	0.000244065	0.000266502	0.000270726	0.000259203	0.000273611	0.000307442	0.000273359	0.000248745	0.000267089	0.000268905	0.000251101	0.00026578	0.000306405	0.000282809
2645.77	63.3437	0.000243604	0.000266621	0.000270497	0.000259029	0.000273502	0.000307027	0.000273307	0.000249027	0.000267001	0.000268736	0.000250924	0.000265759	0.000306672	0.000283344
2647.3	63.3695	0.000243343	0.000266689	0.000270396	0.000259112	0.000273183	0.000307093	0.000272873	0.000249017	0.000267026	0.000268724	0.000251071	0.000265753	0.000306619	0.000283258
2648.79	63.3953	0.000243279	0.000266562	0.000270544	0.000258916	0.000272804	0.000307218	0.000272517	0.00024907	0.000267032	0.000268895	0.000251172	0.000265755	0.000306531	0.000283399
2650.47	63.4211	0.000243405	0.000266387	0.000270673	0.000258642	0.000272654	0.000306767	0.000272468	0.000249346	0.000267073	0.000268974	0.000251253	0.000265991	0.00030673	0.000283865
2652.16	63.4469	0.000243528	0.000266495	0.000270553	0.000258124	0.000272505	0.000306631	0.000272381	0.00024963	0.000266872	0.000268941	0.000251194	0.000266185	0.000306836	0.000283888
2653.72	63.4727	0.000243491	0.000266674	0.000270365	0.000257685	0.000272284	0.000306465	0.000272278	0.000249687	0.000266566	0.000268986	0.000251103	0.000266239	0.000306687	0.000284
2655.27	63.4985	0.000242857	0.000267261	0.000270267	0.000257499	0.000271945	0.00030629	0.000271649	0.000249345	0.000266469	0.000268843	0.00025106	0.000266428	0.000306636	0.000284259
2656.79	63.5243	0.000242706	0.000268047	0.000270217	0.000257578	0.000271658	0.000306121	0.000271288	0.000249445	0.000266564	0.000268536	0.00025118	0.000266306	0.000306555	0.000284165
2658.27	63.5501	0.000242709	0.000268355	0.000270099	0.000257441	0.000271509	0.000305878	0.000271448	0.000249632	0.000266478	0.000268334	0.00025105	0.000266033	0.00030635	0.000283955
2659.75	63.5759	0.000242633	0.000268391	0.000269841	0.000257396	0.00027149	0.000305403	0.000271476	0.000249709	0.000266626	0.00026807	0.000250739	0.000266319	0.000305929	0.000283633
2661.2	63.6017	0.000242674	0.000268072	0.000269214	0.000257054	0.000271322	0.000304899	0.000272082	0.000249683	0.000266764	0.00026776	0.000250532	0.000266553	0.000305504	0.000283404
2662.86	63.6275	0.000242663	0.000267902	0.000268994	0.000256804	0.00027117	0.000304683	0.000272657	0.000249464	0.000266757	0.00026733	0.000250615	0.000266675	0.000304839	0.000283252
2664.51	63.6533	0.000242678	0.000267522	0.000269107	0.000256403	0.000271022	0.000304422	0.000272568	0.000249062	0.000266634	0.000266885	0.000250547	0.000266948	0.000304488	0.000282944
2665.93	63.6791	0.000242588	0.000267193	0.000269201	0.00025602	0.000270845	0.000304178	0.000272269	0.000248913	0.000266345	0.000266449	0.000250378	0.0002671	0.000304616	0.0002828
2667.44	63.7049	0.000242366	0.000267132	0.000269034	0.000255749	0.000270869	0.000304055	0.000271922	0.000248733	0.000265983	0.000266006	0.000250327	0.00026694	0.000304959	0.000282896
2669.03	63.7307	0.000242215	0.000267035	0.000268887	0.000255087	0.000270758	0.000304126	0.000271674	0.00024882	0.000265653	0.000265543	0.000250185	0.000266917	0.000305033	0.000282649
2670.59	63.7564	0.000242058	0.00026671	0.000269053	0.000254833	0.00027058	0.000303803	0.000271749	0.000248693	0.000265574	0.000265337	0.000250209	0.000267097	0.000305096	0.000282434
2672.21	63.7822	0.000241972	0.000266308	0.000269133	0.000254675	0.000270237	0.000303357	0.000271854	0.000248623	0.000265605	0.000265245	0.000250391	0.000267502	0.000305065	0.000282519
2673.84	63.808	0.000241649	0.000265817	0.000268886	0.000254572	0.00026969	0.000302976	0.000272178	0.000248414	0.00026564	0.000265012	0.000250619	0.000267739	0.000304596	0.000282795
2675.38	63.8338	0.000241255	0.000265653	0.000268838	0.00025468	0.000269239	0.000302497	0.000272311	0.000248103	0.000265563	0.000264774	0.000250714	0.000267819	0.000304034	0.00028352
2676.85	63.8596	0.000240621	0.000265843	0.000268767	0.000254783	0.00026879	0.000301605	0.000272059	0.000247756	0.000265366	0.000264519	0.000250515	0.000267674	0.00030358	0.000283668
2678.34	63.8854	0.000240658	0.000265789	0.000268653	0.000254598	0.000268322	0.000300696	0.000271986	0.000247412	0.000264946	0.000264281	0.000250316	0.000267361	0.00030372	0.000283599
2679.78	63.9112	0.000240638	0.000265454	0.000268498	0.000254104	0.000268027	0.000300345	0.000272144	0.00024731	0.000264582	0.00026403	0.000249971	0.000266691	0.000303742	0.000283262
2681.28	63.937	0.000240344	0.000265206	0.000268464	0.000253666	0.000267965	0.00030008	0.000272377	0.000246926	0.000264287	0.000263984	0.00024961	0.00026601	0.000303302	0.000282648
2682.81	63.9628	0.000240087	0.000264835	0.000268412	0.000253916	0.000267671	0.000299856	0.00027241	0.000246276	0.000264066	0.000264085	0.000249341	0.000265577	0.00030288	0.000282332
2684.43	63.9886	0.000239977	0.00026467	0.000268046	0.000254076	0.000267435	0.000299456	0.000272382	0.000245687	0.000263628	0.000264145	0.000249198	0.000265366	0.0003025	0.000282344
2686.12	64.0144	0.000240166	0.000264569	0.000267548	0.000254099	0.000267368	0.000299165	0.000272625	0.000245536	0.00026325	0.000264144	0.000248996	0.000265226	0.000302344	0.000282112
2687.74	64.0402	0.000240223	0.000264525	0.000267263	0.000254251	0.000267151	0.000299073	0.000272693	0.000245789	0.000262621	0.00026398	0.000248884	0.000264997	0.000302262	0.000282014
2689.26	64.066	0.000240433	0.000264449	0.000266945	0.000254243	0.000266764	0.000298913	0.000272375	0.000246225	0.000261852	0.000263554	0.000248777	0.000264696	0.000301879	0.000281997
2690.82	64.0918	0.000240412	0.000264652	0.000266597	0.000253736	0.000266264	0.00029848	0.000271983	0.000246293	0.000261333	0.000263129	0.000248566	0.00026438	0.000301677	0.00028179
2692.36	64.1176	0.000240359	0.000264827	0.00026611	0.000253414	0.000265747	0.000297966	0.000272	0.000246322	0.000260822	0.000262863	0.000248336	0.000264112	0.000301267	0.000281445
2693.77	64.1434	0.000240196	0.000264569	0.000265808	0.000253292	0.000265313	0.000297688	0.000272252	0.000246182	0.000260478	0.000262718	0.000248189	0.000263833	0.000301031	0.000280946
2695.37	64.1692	0.000239994	0.000264327	0.000265597	0.00025316	0.000264818	0.000297414	0.000272183	0.000245814	0.000260463	0.00026232	0.000248119	0.000263696	0.000300987	0.000280741
2696.94	64.195	0.000240002	0.000264311	0.000265222	0.00025281	0.000264509	0.000297069	0.000271675	0.000245631	0.000260244	0.000261991	0.000248103	0.000263332	0.000300808	0.00028125
2698.42	64.2208	0.000239922	0.000264211	0.000264908	0.000252354	0.000264223	0.00029672	0.000271012	0.000245532	0.000260229	0.000262029	0.000247974	0.000262628	0.000300447	0.000281305
2699.97	64.2466	0.00023982	0.000263899	0.000264479	0.000252136	0.000264191	0.000296398	0.000271193	0.000245205	0.000260179	0.000261833	0.000247815	0.000262333	0.00030043	0.000280967
2701.55	64.2724	0.000239896	0.000263953	0.000264201	0.000251909	0.000263969	0.00029606	0.000271552	0.000245049	0.000259814	0.000261563	0.000247597	0.000262007	0.000300063	0.000280302
2703.1	64.2982	0.000239651	0.000264003	0.000264163	0.000251623	0.00026364	0.000295675	0.00027148	0.000245079	0.00025927	0.000261135	0.00024765	0.00026147	0.000299551	0.000279798
2704.57	64.324	0.000239448	0.000263886	0.000264039	0.000251633	0.000263389	0.000295252	0.000270885	0.000245054	0.000258899	0.000260609	0.000247798	0.000261248	0.000299069	0.000280227
2706.08	64.3498	0.000239244	0.000264006	0.00026402	0.000251447	0.00026275	0.000294877	0.000270143	0.000244959	0.000258678	0.000260271	0.000247681	0.000261145	0.000298634	0.000280543
2707.67	64.3756	0.000239009	0.00026396	0.000263784	0.000251111	0.000262077	0.00029435	0.000269801	0.000244789	0.000258772	0.000260068	0.000247389	0.00026098	0.000298534	0.000279832
2709.29	64.4014	0.000238747	0.000263302	0.000263719	0.00025076	0.000261692	0.000293587	0.000269679	0.000244557	0.000258875	0.000259825	0.000247095	0.000260637	0.000298344	0.000278999
2710.91	64.4272	0.0002385	0.000262372	0.00026368	0.000250439	0.000261374	0.00029299	0.00026914	0.000244602	0.000258747	0.000259497	0.000247132	0.000260286	0.00029774	0.000278582
2712.54	64.453	0.000238194	0.000261574	0.000263292	0.000249958	0.000260855	0.000292557	0.00026846	0.000244386	0.0002583	0.000259123	0.000247253	0.000260145	0.000297099	0.000278196
2714.01	64.4788	0.000237843	0.000261207	0.000263038	0.000249453	0.000260341	0.000292357	0.00026785	0.000243974	0.000257974	0.000258896	0.000247318	0.000260086	0.000296993	0.000277547
2715.52	64.5046	0.000237629	0.000260969	0.000262519	0.000248855	0.000260019	0.000292074	0.000267046	0.000243715	0.000257778	0.000258744	0.000247215	0.0002597	0.000296698	0.000276724
2717.06	64.5304	0.000237407	0.000260381	0.000261948	0.000248432	0.000259582	0.000291728	0.000266413	0.000243254	0.000257442	0.000258628	0.000246737	0.000259261	0.000296137	0.000276002
2718.65	64.5562	0.000237537	0.000259607	0.000261455	0.000248074	0.000259013	0.000291173	0.000266053	0.000242665	0.000257145	0.00025854	0.000246161	0.000259125	0.000295688	0.000275529
2720.15	64.582	0.000237551	0.00025909	0.000260947	0.000247618	0.000258574	0.000290386	0.000265945	0.000242194	0.000256731	0.000258546	0.000245835	0.000258945	0.000295095	0.000274789
2721.69	64.6078	0.000237314	0.000258647	0.000260562	0.000247248	0.000258353	0.000289706	0.000265593	0.000241842	0.000256255	0.000258343	0.000245755	0.000258546	0.000294373	0.000274117
2723.2	64.6336	0.000236885	0.000258258	0.000260219	0.000246946	0.000258079	0.000289442	0.000264889	0.000241351	0.000255953	0.000257871	0.000245736	0.000258034	0.000294071	0.000273742
2724.74	64.6594	0.000236236	0.000257909	0.000259793	0.000246364	0.000257873	0.000289209	0.00026436	0.000240771	0.000255697	0.000257623	0.000245529	0.000257604	0.000294158	0.000273666
2726.23	64.6852	0.000235709	0.000257549	0.000259273	0.000245826	0.000257808	0.000288538	0.000264041	0.000240452	0.000255415	0.000257537	0.000245032	0.000257399	0.000293867	0.000273624
2727.75	64.711	0.000235161	0.000257106	0.000258659	0.0002452	0.000257785	0.00028784	0.000263635	0.000240038	0.000255113	0.000257101	0.000244517	0.000257318	0.000293301	0.000273441
2729.28	64.7368	0.000234882	0.000256586	0.000258151	0.000244593	0.000257617	0.000287324	0.000263439	0.000239378	0.000254646	0.00025667	0.000244071	0.000257155	0.000292515	0.000273267
2730.87	64.7626	0.000234703	0.000255994	0.00025777	0.00024405	0.000256946	0.000286778	0.000263146	0.00023871	0.000254051	0.000256613	0.000243731	0.000257132	0.000291779	0.000273075
2732.48	64.7884	0.000234332	0.000255329	0.000257318	0.000243547	0.000256056	0.000286414	0.000262352	0.000238097	0.000253348	0.000256131	0.000243451	0.000256987	0.000291111	0.000272769
2734.07	64.8142	0.000233971	0.000254758	0.000256876	0.000243263	0.000255591	0.000285676	0.000261553	0.00023758	0.000252411	0.000255428	0.000243217	0.000256474	0.000290235	0.000272466
2735.58	64.84	0.00023361	0.000254377	0.000256533	0.000242909	0.000255373	0.00028482	0.000261293	0.000236993	0.000251588	0.000254889	0.000243176	0.000256127	0.000289503	0.000272244
2737.11	64.8658	0.000233188	0.00025403	0.00025608	0.000242466	0.000254741	0.000284079	0.000261261	0.000236558	0.000251129	0.000254721	0.000242934	0.000256172	0.000288956	0.000271761
2738.63	64.8916	0.000232593	0.00025382	0.000255629	0.000241872	0.000253985	0.000283482	0.000260654	0.000235966	0.000250522	0.000254455	0.000242599	0.000256142	0.000288776	0.000271089
2740.18	64.9174	0.000232288	0.000253357	0.000255133	0.000241572	0.000253487	0.000283091	0.000260125	0.000235248	0.00024981	0.000253969	0.000242476	0.000255612	0.000288753	0.000270626
2741.74	64.9432	0.000232329	0.000252594	0.000254634	0.00024108	0.000252966	0.000282453	0.000259706	0.000234683	0.000249344	0.000253688	0.000242188	0.000254828	0.000288511	0.000270544
2743.32	64.969	0.000232309	0.000252052	0.000254152	0.000240212	0.000252572	0.000281598	0.000259707	0.000234694	0.000248945	0.000253296	0.000241709	0.000254375	0.000288203	0.000270666
2744.83	64.9948	0.000232096	0.000251342	0.000253758	0.000239523	0.000252194	0.000280846	0.00025957	0.000234718	0.00024875	0.000252765	0.000241272	0.000253981	0.000287947	0.000270653
2746.39	65.0206	0.000231679	0.000250592	0.000253216	0.000238779	0.000251574	0.000280188	0.000258999	0.000234212	0.000248496	0.000252186	0.000240769	0.000253597	0.000287278	0.000270436
2747.91	65.0464	0.000231422	0.000250149	0.000252609	0.000238174	0.000250696	0.000279591	0.00025869	0.00023346	0.000248024	0.000251705	0.00024044	0.000253092	0.000286451	0.000269714
2749.45	65.0722	0.00023094	0.00024952	0.000251976	0.000237575	0.000249966	0.000278927	0.000257847	0.00023252	0.000247608	0.000251382	0.000239844	0.00025258	0.000285459	0.000269131
2750.99	65.098	0.000230396	0.000248855	0.000251491	0.000237074	0.000249261	0.00027838	0.000257347	0.000232411	0.000247419	0.000251	0.000239037	0.000251848	0.000285112	0.000268974
2752.55	65.1238	0.000230258	0.000248474	0.00025084	0.000236705	0.000248386	0.000277979	0.000257396	0.000231999	0.000247073	0.000250453	0.000238459	0.000251108	0.000284795	0.000268952
2754.15	65.1496	0.000229793	0.000248052	0.000250196	0.000236004	0.000247612	0.000277382	0.000257011	0.000231542	0.000246581	0.000249887	0.000238029	0.000250375	0.000284346	0.000268747
2755.76	65.1754	0.000228726	0.000247722	0.000249651	0.000235598	0.000246903	0.000277017	0.000256451	0.000230939	0.000245921	0.000249403	0.000237552	0.000249476	0.000284087	0.000268228
2757.3	65.2012	0.000228016	0.000247294	0.000249347	0.000235239	0.000246257	0.00027672	0.000255665	0.000230378	0.000244914	0.000249208	0.000237461	0.000248482	0.000283919	0.000267716
2758.73	65.227	0.000227633	0.000246912	0.000248721	0.000234791	0.00024568	0.000276239	0.00025503	0.000229677	0.000244349	0.000248995	0.000237336	0.000247967	0.000283804	0.000267246
2760.31	65.2528	0.000227453	0.000246473	0.000247976	0.000233992	0.00024508	0.000275939	0.000254433	0.000229398	0.000244178	0.000248331	0.000236917	0.000247806	0.000283842	0.000266404
2761.94	65.2786	0.000226965	0.000246368	0.000247414	0.000233126	0.000244518	0.000275233	0.000253676	0.000229101	0.000244012	0.000247608	0.000236724	0.000247318	0.000283746	0.000266109
2763.49	65.3044	0.000226321	0.000246025	0.00024712	0.000232493	0.000243692	0.00027418	0.000253505	0.000228929	0.000243563	0.000246678	0.000236168	0.000246647	0.000283229	0.000265963
2765.06	65.3302	0.000225782	0.000245383	0.000246383	0.000231904	0.000242892	0.000273691	0.000253893	0.000228508	0.000242965	0.000246178	0.000235462	0.000246007	0.000282469	0.000265292
2766.48	65.356	0.000225139	0.000244866	0.000245577	0.000231061	0.000241796	0.000273042	0.000254045	0.000227689	0.000242039	0.000245721	0.000234868	0.000245154	0.000281912	0.000264763
2767.95	65.3818	0.000224165	0.000244307	0.000244751	0.000230352	0.000240891	0.000272153	0.000253616	0.000226621	0.000241085	0.000245092	0.000234665	0.000244469	0.000281428	0.000263966
2769.63	65.4076	0.00022377	0.000243875	0.000244299	0.000229949	0.000240205	0.000271259	0.000252765	0.000225639	0.000240526	0.00024435	0.000234292	0.000243887	0.000280853	0.000263109
2771.26	65.4334	0.000223069	0.000243556	0.000244036	0.00022921	0.000239638	0.000270397	0.000252047	0.000225043	0.000240025	0.000243783	0.00023386	0.000243143	0.000280091	0.000262581
2772.7	65.4592	0.000222475	0.000243193	0.000243322	0.000228376	0.000239326	0.000270018	0.000251438	0.000224817	0.000239707	0.000243369	0.000233675	0.000242425	0.000279449	0.000262167
2774.18	65.485	0.000222124	0.000242656	0.000242439	0.000227886	0.000238767	0.000269615	0.000250924	0.00022443	0.000239448	0.000242925	0.000233479	0.000241783	0.000278937	0.00026202
2775.78	65.5108	0.000221536	0.000241739	0.000241434	0.000227236	0.0002381	0.000268617	0.000250313	0.000223948	0.00023907	0.000242479	0.000233379	0.000240973	0.000278654	0.000262221
2777.23	65.5366	0.000220844	0.000240788	0.000240784	0.000226676	0.000237298	0.00026753	0.000249615	0.000223558	0.00023862	0.000241963	0.000233262	0.000240134	0.00027837	0.000261792
2778.72	65.5624	0.000219935	0.000240071	0.000240219	0.000225931	0.000236295	0.000266625	0.000248928	0.00022301	0.000238161	0.000241448	0.000233028	0.000239417	0.000278061	0.000260516
2780.3	65.5882	0.000219115	0.000239426	0.000239699	0.000225184	0.00023556	0.000266028	0.000247921	0.000222251	0.000237363	0.000240711	0.000232571	0.000238707	0.000277503	0.000259565
2781.92	65.614	0.000218245	0.000238759	0.000239051	0.000224606	0.000235054	0.000265703	0.000246578	0.000221393	0.000236456	0.000239768	0.000232007	0.000238105	0.000276675	0.000259028
2783.53	65.6398	0.00021762	0.000238013	0.00023816	0.000224036	0.000234497	0.000265432	0.00024567	0.000220572	0.000235563	0.000238876	0.000231346	0.000237551	0.000276174	0.000258409
2785.12	65.6656	0.000216986	0.000237045	0.000237502	0.000223558	0.00023371	0.00026522	0.000244771	0.000219878	0.000234719	0.000238096	0.000230764	0.000237101	0.000275759	0.000257862
2786.73	65.6914	0.000216032	0.000236248	0.000236912	0.000222924	0.000232896	0.000264624	0.000243858	0.000219008	0.000234134	0.000237557	0.000230203	0.000236837	0.000275006	0.000257155
2788.25	65.7172	0.000215353	0.000235752	0.000236328	0.000222067	0.000232129	0.00026353	0.000242966	0.000217937	0.000233723	0.000236964	0.00022946	0.000236708	0.000274149	0.000256115
2789.73	65.743	0.000214775	0.000234732	0.000235658	0.000221406	0.000231233	0.00026216	0.000241926	0.000216912	0.000233274	0.000236054	0.000228757	0.00023642	0.000273395	0.00025468
2791.28	65.7688	0.000213911	0.00023344	0.000234947	0.000220728	0.000230342	0.000260909	0.000240523	0.000216328	0.000232792	0.000235204	0.000228108	0.000235975	0.000272814	0.000253258
2792.86	65.7946	0.000213168	0.000232225	0.00023413	0.000220029	0.000229587	0.000259771	0.000238776	0.000215814	0.000232168	0.000234572	0.000227626	0.000235272	0.000272126	0.000252212
2794.32	65.8204	0.000212572	0.000231275	0.000233244	0.000219177	0.000228923	0.000258704	0.000237231	0.000215117	0.000231338	0.000233998	0.000227229	0.000234515	0.000271153	0.000251339
2795.8	65.8462	0.000212094	0.000230617	0.00023235	0.000218163	0.000228156	0.000257816	0.000236414	0.000214391	0.000230543	0.00023328	0.000226617	0.000234033	0.000270172	0.00025083
2797.34	65.872	0.00021166	0.000229805	0.000231633	0.000217303	0.000227169	0.000257109	0.000235789	0.000213675	0.000230055	0.000232612	0.000225943	0.000233391	0.000269375	0.000250829
2798.83	65.8978	0.000211339	0.000228774	0.00023109	0.00021652	0.000226284	0.000256304	0.000234985	0.000213227	0.000229657	0.000232032	0.000225267	0.000232528	0.00026866	0.000250411
2800.43	65.9236	0.000210929	0.00022787	0.000230419	0.000215812	0.000225355	0.000255516	0.000234342	0.000212973	0.000229041	0.000231203	0.000224592	0.000231824	0.000268033	0.000250043
2802.01	65.9494	0.000210389	0.000227046	0.000229627	0.000215221	0.000224188	0.000254938	0.000233591	0.000212584	0.000228466	0.000230313	0.000223768	0.000231335	0.000267336	0.000249741
2803.58	65.9752	0.000209685	0.000226185	0.000229035	0.000214442	0.000223109	0.00025411	0.000232582	0.000211853	0.000227777	0.000229386	0.000222817	0.000230598	0.000266376	0.000248937
2805.11	66.001	0.000209221	0.000225397	0.000228735	0.000213719	0.000222045	0.000253275	0.000231959	0.000211092	0.000226955	0.00022873	0.000221998	0.000229747	0.000265397	0.000247986
2806.71	66.0268	0.000208987	0.000224713	0.000228629	0.000213215	0.000221277	0.000252472	0.000231667	0.000210481	0.000226152	0.000228328	0.000221403	0.000228805	0.000264214	0.000247399
2808.29	66.0526	0.000208221	0.000223931	0.000228253	0.000212548	0.000220734	0.000251963	0.000231592	0.000210037	0.000225437	0.000227798	0.000220771	0.000227905	0.000262887	0.000246835
2809.88	66.0784	0.000207709	0.000223289	0.000227541	0.000211554	0.000219942	0.000251645	0.000231392	0.000209557	0.000225003	0.000227093	0.00022013	0.000227129	0.000261745	0.000246382
2811.44	66.1042	0.000206915	0.000222597	0.00022702	0.000210517	0.000218837	0.000251074	0.000231243	0.000208945	0.000224239	0.000226058	0.000219571	0.000226488	0.000261044	0.000246532
2812.96	66.13	0.00020619	0.000221715	0.000226492	0.000209947	0.000217884	0.000250391	0.000230841	0.000208283	0.000223218	0.000225121	0.00021878	0.000225961	0.000260278	0.000246291
2814.45	66.1558	0.000205274	0.000221064	0.000225589	0.000209275	0.000217402	0.000249886	0.00023007	0.000207534	0.000222293	0.000224269	0.000217967	0.000225078	0.00025981	0.000245419
2815.97	66.1816	0.000203965	0.000220365	0.00022489	0.000208336	0.000216749	0.000249418	0.000228689	0.00020686	0.000221442	0.000223429	0.000217214	0.000223842	0.00025934	0.000244179
2817.46	66.2074	0.000203087	0.000219296	0.000224146	0.00020742	0.000215775	0.000248884	0.000227932	0.00020644	0.000220788	0.000222863	0.000216263	0.000222752	0.000258592	0.000242551
2819.03	66.2332	0.000202483	0.000218716	0.000223593	0.000206609	0.000215041	0.000248222	0.000227418	0.00020594	0.00022046	0.00022219	0.000215761	0.00022185	0.000257843	0.000241666
2820.62	66.259	0.00020193	0.000218238	0.000223111	0.000206052	0.000214251	0.000247338	0.000226603	0.000205497	0.000219905	0.000221231	0.000214895	0.000221129	0.000257199	0.000240712
2822.21	66.2848	0.000201323	0.000217659	0.000222583	0.000205511	0.000213523	0.000246547	0.000225648	0.00020519	0.000219153	0.00022039	0.000214061	0.000220729	0.000256501	0.000240168
2823.76	66.3106	0.000200783	0.000217092	0.000222056	0.000204645	0.00021275	0.000245611	0.00022467	0.000204637	0.000218328	0.000219806	0.000213575	0.00021975	0.000255674	0.000239442
2825.29	66.3364	0.000200017	0.000216477	0.000221383	0.000203478	0.000212207	0.000244733	0.000223474	0.000204204	0.000217644	0.000219149	0.000213321	0.000218593	0.00025501	0.000238079
2826.79	66.3622	0.000199343	0.000215967	0.000220352	0.000202639	0.000211665	0.000243921	0.00022228	0.00020362	0.000216994	0.000218323	0.000212866	0.0002178	0.000254376	0.00023687
2828.35	66.388	0.000198618	0.000215439	0.000219367	0.000202125	0.000210998	0.000242539	0.000220512	0.000202828	0.000215935	0.000217617	0.000211968	0.000216801	0.000253341	0.000236296
2829.84	66.4138	0.000197761	0.000214578	0.000218645	0.000201704	0.000210042	0.000241264	0.00021927	0.000202194	0.00021495	0.000217127	0.000211055	0.000215973	0.000252162	0.000235924
2831.43	66.4396	0.000196874	0.000213859	0.000218349	0.000201236	0.000208941	0.000240362	0.000218877	0.000201457	0.000214616	0.000216303	0.000210201	0.000215346	0.000251442	0.000235691
2833.05	66.4654	0.000196161	0.000213351	0.000217292	0.000200679	0.000207891	0.000239365	0.000218632	0.000200572	0.000214134	0.000215593	0.000209393	0.000214681	0.000250584	0.000235007
2834.62	66.4912	0.00019529	0.000212486	0.000216257	0.000200034	0.000207134	0.000238524	0.000218462	0.000199721	0.000213349	0.000214775	0.000208695	0.000214065	0.000249451	0.000233926
2836.12	66.517	0.000194424	0.000211464	0.000215402	0.000199163	0.000206776	0.000237687	0.000218393	0.000199012	0.000212832	0.00021412	0.000207864	0.000213217	0.000248661	0.000232715
2837.68	66.5428	0.000193928	0.00021071	0.000214478	0.00019849	0.00020618	0.000236521	0.000218262	0.000198183	0.000212177	0.000213622	0.000206927	0.000212171	0.000248047	0.000231736
2839.2	66.5686	0.000193474	0.000209574	0.000213788	0.000198101	0.000205341	0.000235921	0.000218675	0.000197553	0.00021139	0.000212995	0.000205941	0.000211023	0.000247346	0.000231393
2840.74	66.5944	0.000192878	0.00020844	0.000213199	0.000197285	0.000204599	0.000235335	0.000218012	0.000196805	0.000210205	0.000212263	0.000205071	0.000210168	0.00024635	0.000230868
2842.22	66.6202	0.000191988	0.000207367	0.000212127	0.000196165	0.000203887	0.000234771	0.000216348	0.000196031	0.00020944	0.000211326	0.000204146	0.000209291	0.000245303	0.00022992
2843.72	66.646	0.000190977	0.000206556	0.000211414	0.00019556	0.000203397	0.000234366	0.000215418	0.000195453	0.000208879	0.000210417	0.000203362	0.000208526	0.00024392	0.000228972
2845.24	66.6718	0.000190072	0.000205849	0.000211238	0.000194893	0.000202652	0.000233645	0.000214691	0.000194975	0.000208087	0.00020937	0.000202809	0.000207842	0.000243162	0.000228241
2846.76	66.6976	0.000189108	0.000205079	0.000210887	0.000194151	0.000201763	0.000232902	0.000214	0.000194253	0.000207211	0.000208418	0.000202092	0.000206838	0.000242654	0.000227235
2848.37	66.7234	0.000188288	0.000203931	0.000209912	0.000193516	0.000200989	0.000232264	0.00021328	0.000193684	0.000206586	0.000207531	0.00020135	0.000205793	0.000241706	0.000226052
2850.03	66.7492	0.000187661	0.000202875	0.000209087	0.000192961	0.00020011	0.000232009	0.000212628	0.000192996	0.000206008	0.000206633	0.000200643	0.000205016	0.000240717	0.000224727
2851.59	66.775	0.000186945	0.000202	0.000208617	0.000192161	0.000199064	0.000231022	0.000211834	0.00019226	0.000205009	0.000205778	0.000199789	0.000204234	0.000240161	0.000223719
2853.18	66.8008	0.000186269	0.000200946	0.0002078	0.000191558	0.000198076	0.000229672	0.000211108	0.000191345	0.000203648	0.000205112	0.000198877	0.000203465	0.000239404	0.000223286
2854.69	66.8266	0.000185647	0.000200145	0.000206886	0.000190599	0.000197009	0.000228347	0.000210453	0.000190408	0.000202603	0.000204496	0.00019837	0.000202766	0.000238596	0.000222823
2856.23	66.8524	0.000184922	0.000199396	0.000206108	0.000189737	0.000195918	0.000227669	0.000209735	0.000189293	0.000201898	0.000203827	0.000197636	0.000202065	0.000237868	0.000221908
2857.74	66.8782	0.000184053	0.000198644	0.000205734	0.000188998	0.000194971	0.000227071	0.000208585	0.000188524	0.000201399	0.000202516	0.000196677	0.00020123	0.000236852	0.000220735
2859.27	66.904	0.000183222	0.000197782	0.000205042	0.000188047	0.000194184	0.000226421	0.000208017	0.000187765	0.000200815	0.000201233	0.000195578	0.000200247	0.000235864	0.00021937
2860.83	66.9298	0.00018237	0.00019664	0.000204324	0.000187389	0.000193544	0.000225873	0.000207405	0.000186912	0.000200057	0.000199972	0.000194587	0.000199374	0.000235485	0.000217808
2862.38	66.9556	0.000181477	0.00019565	0.000203846	0.000186839	0.00019257	0.000225158	0.000206685	0.000186148	0.000199265	0.000198863	0.000193753	0.00019831	0.000235137	0.000216226
2863.9	66.9814	0.000180596	0.000194706	0.000203109	0.000186271	0.000191392	0.000224564	0.000205735	0.000185507	0.000198729	0.000198006	0.000192918	0.00019746	0.000234543	0.000214962
2865.42	67.0072	0.000179615	0.000193476	0.000202087	0.000185767	0.000190476	0.000223838	0.000204835	0.000184917	0.000198205	0.000197436	0.000192199	0.000196933	0.000233598	0.000214033
2866.95	67.033	0.000178727	0.000192503	0.000201277	0.000185329	0.000189775	0.000222771	0.000204209	0.000184413	0.000197768	0.000196936	0.000191391	0.000196421	0.000232394	0.00021334
2868.44	67.0588	0.000177938	0.000192022	0.000200679	0.000184684	0.000188879	0.000221473	0.00020352	0.000183812	0.000197206	0.000196268	0.000190465	0.000195672	0.000231395	0.00021291
2870.01	67.0846	0.000177207	0.000191311	0.000200064	0.000183838	0.000188068	0.000220357	0.000202817	0.000183046	0.000196222	0.000195559	0.000189672	0.000194833	0.000230426	0.000212087
2871.57	67.1104	0.00017645	0.000190049	0.000199331	0.000182906	0.000187455	0.000219126	0.000202	0.000182234	0.000195049	0.000194881	0.0001889	0.000193869	0.000229118	0.000211052
2873.15	67.1362	0.000175672	0.000189419	0.000198735	0.000181998	0.00018677	0.000218081	0.000201119	0.000181269	0.000194216	0.00019435	0.000187914	0.000193198	0.00022797	0.00021018
2874.68	67.162	0.000174775	0.000188796	0.000198093	0.000181153	0.000186264	0.000217126	0.000200285	0.000180213	0.0001937	0.000193824	0.000186945	0.000192343	0.000226989	0.000209244
2876.32	67.1878	0.000174015	0.000188059	0.000197363	0.000180372	0.000185811	0.000216103	0.000199674	0.00017925	0.000193137	0.000192995	0.000185994	0.000191553	0.000226076	0.000208232
2877.93	67.2136	0.000173048	0.000186816	0.0001965	0.000179723	0.000185262	0.000214765	0.000198936	0.000178352	0.000192007	0.000192204	0.000185124	0.000191015	0.000225249	0.000207486
2879.46	67.2394	0.000172052	0.000185715	0.000196073	0.000179101	0.000184883	0.00021348	0.000198577	0.00017776	0.000190909	0.00019164	0.0001842	0.000190279	0.000224723	0.000206455
2880.95	67.2652	0.000171055	0.000184883	0.000195497	0.000178361	0.000184652	0.000212257	0.00019832	0.000177244	0.000190157	0.000190906	0.000183419	0.000189718	0.000223945	0.000205216
2882.55	67.291	0.000170297	0.000184302	0.000194561	0.000177667	0.000184417	0.000211035	0.000197313	0.000176666	0.000189339	0.00018998	0.000182517	0.000189271	0.000223117	0.000204146
2884.15	67.3168	0.000169632	0.000183577	0.000193647	0.00017705	0.000184062	0.000210234	0.000196055	0.000176168	0.000188364	0.000189112	0.000181518	0.000188713	0.000222608	0.000203118
2885.72	67.3426	0.000168928	0.000182822	0.000193077	0.000176321	0.000183693	0.000209727	0.000195374	0.000175383	0.000187467	0.000188362	0.000180657	0.000187694	0.000222066	0.000202024
2887.25	67.3684	0.000168002	0.000181982	0.000192554	0.000175594	0.000182983	0.000209033	0.000195341	0.000174596	0.000186668	0.00018721	0.00017978	0.000186581	0.000221247	0.000200916
2888.68	67.3942	0.000167171	0.000181293	0.000191811	0.00017457	0.000182225	0.000208409	0.000195324	0.000173952	0.000186314	0.000185941	0.000178944	0.000185569	0.000220245	0.000199521
2890.1	67.42	0.000166464	0.000180606	0.000191422	0.000173578	0.00018135	0.000207935	0.000194865	0.000173549	0.00018574	0.00018502	0.00017803	0.000184718	0.000219713	0.000198216
2891.63	67.4458	0.000165765	0.00017981	0.000191119	0.000172823	0.000180841	0.000207389	0.000193819	0.000173176	0.000184918	0.000184254	0.000177453	0.000184063	0.000219514	0.000197515
2893.22	67.4716	0.000164682	0.000178957	0.000190774	0.000172013	0.00018031	0.00020718	0.000193071	0.000172649	0.00018397	0.000183473	0.000176823	0.000183407	0.00021915	0.000196762
2894.82	67.4974	0.000163807	0.000178253	0.000190351	0.000171446	0.000179277	0.000206986	0.000192487	0.000172224	0.000182713	0.000182759	0.000176046	0.000182519	0.000218664	0.00019591
2896.44	67.5232	0.000163119	0.000177476	0.00018976	0.000170996	0.000178221	0.000206753	0.000192442	0.000171547	0.000181684	0.000182032	0.000175281	0.000181628	0.000218165	0.000195522
2898.04	67.549	0.000162153	0.000176809	0.000189177	0.000170245	0.0001774	0.000206108	0.000192065	0.000170541	0.000181002	0.00018109	0.000174487	0.000180897	0.000217719	0.00019507
2899.52	67.5748	0.000161376	0.000176231	0.000188433	0.000169585	0.0001765	0.000205078	0.000191476	0.00016946	0.000180469	0.000180144	0.000173645	0.000180223	0.000216992	0.000194066
2901.05	67.6006	0.000160559	0.000175454	0.000187492	0.000169097	0.00017551	0.000204062	0.000190752	0.000168448	0.000179819	0.00017919	0.00017284	0.000179613	0.000216025	0.000193094
2902.61	67.6264	0.000159513	0.000174726	0.000186862	0.000168451	0.000175027	0.000203475	0.000189513	0.00016739	0.000178862	0.000178367	0.000172221	0.000179001	0.000215216	0.000192091
2904.22	67.6522	0.000158488	0.000174008	0.000186377	0.000167642	0.00017445	0.000203129	0.000188121	0.000166511	0.000177985	0.000177541	0.000171807	0.000178246	0.00021434	0.000191147
2905.77	67.678	0.000157397	0.000173294	0.000186133	0.000166747	0.000173708	0.000202763	0.000187068	0.00016564	0.000177064	0.000176769	0.000171182	0.000177374	0.000213403	0.000190812
2907.31	67.7038	0.000156354	0.000172465	0.000185839	0.000165943	0.000173195	0.000202121	0.000185896	0.000164864	0.000176117	0.00017616	0.000170416	0.000176693	0.000212665	0.000190216
2908.73	67.7296	0.000155322	0.000171694	0.000185266	0.000165303	0.000172736	0.000201131	0.000184347	0.000164251	0.000175254	0.000175536	0.000169672	0.000175815	0.000212157	0.000189205
2910.23	67.7554	0.00015454	0.000170787	0.000184245	0.00016474	0.000172258	0.000200013	0.000183365	0.000163586	0.000174204	0.000174623	0.000168962	0.000174669	0.000211379	0.000188445
2911.76	67.7812	0.000153722	0.000169746	0.00018329	0.000164021	0.000171692	0.000198831	0.000182878	0.000162987	0.000173217	0.000173391	0.000168197	0.000173577	0.000210478	0.000187888
2913.35	67.807	0.000152957	0.000168837	0.000182863	0.000163265	0.000171011	0.00019783	0.000182332	0.000162417	0.000172401	0.000172251	0.00016716	0.000172552	0.000209629	0.000186967
2914.89	67.8328	0.000152148	0.000168177	0.000182616	0.000162674	0.000170321	0.000197139	0.000181949	0.000161648	0.000171552	0.000171207	0.000165942	0.000171913	0.00020887	0.000185913
2916.48	67.8586	0.000151439	0.000167511	0.000182297	0.000161694	0.000169843	0.000196826	0.000181564	0.000160695	0.000170665	0.000170342	0.000164869	0.000171363	0.000208224	0.000185084
2918.12	67.8844	0.000150829	0.000166704	0.000181641	0.000160586	0.000169434	0.000196593	0.000180895	0.000160022	0.000169932	0.000169804	0.000164183	0.000170207	0.000207316	0.000184605
2919.74	67.9102	0.000150235	0.000165754	0.00018074	0.000159886	0.000168935	0.000195935	0.00018028	0.000159452	0.000169363	0.000169179	0.000163551	0.000169042	0.00020651	0.000184398
2921.17	67.936	0.000149542	0.000164919	0.000180072	0.000159143	0.00016828	0.000195288	0.000179227	0.000158718	0.000168577	0.000168469	0.000162668	0.000168404	0.000205728	0.000184111
2922.64	67.9618	0.000148659	0.00016404	0.00017958	0.000158224	0.000167701	0.000194461	0.000178562	0.000157909	0.000167963	0.000167498	0.000161718	0.000167789	0.000204957	0.000183261
2924.24	67.9876	0.000147802	0.000163176	0.000179169	0.000157193	0.000167406	0.000193582	0.00017867	0.000157076	0.000167579	0.000166262	0.00016063	0.000166731	0.000204085	0.000182022
2925.83	68.0134	0.000147213	0.00016237	0.000178414	0.000156297	0.000166889	0.000192871	0.000178243	0.00015642	0.000166964	0.000165299	0.000159643	0.000165605	0.000203058	0.000181375
2927.27	68.0392	0.000146599	0.000161706	0.000177382	0.000155538	0.000166338	0.000191949	0.000176989	0.000155894	0.000166094	0.000164534	0.00015861	0.000164919	0.000202564	0.000180818
2928.71	68.065	0.000145717	0.000160805	0.000176207	0.000154593	0.000165633	0.000191244	0.000175926	0.000155083	0.000165179	0.000163883	0.000157461	0.000164572	0.000202247	0.000180053
2930.36	68.0908	0.000144749	0.000160226	0.000175359	0.000153719	0.000164992	0.000190658	0.000175201	0.000154366	0.000164313	0.000163262	0.000156232	0.000164225	0.000201356	0.000179423
2931.99	68.1166	0.00014375	0.000159462	0.000174668	0.000153056	0.000164435	0.000189952	0.00017425	0.000153738	0.000163631	0.00016257	0.00015519	0.000163442	0.00020036	0.000178554
2933.51	68.1424	0.00014308	0.000158748	0.000173896	0.000152535	0.00016387	0.000189059	0.000173026	0.000152961	0.000162883	0.000161582	0.000154359	0.000162502	0.00019968	0.00017763
2934.99	68.1682	0.000142518	0.000157867	0.000173165	0.000151847	0.000163269	0.00018837	0.000172305	0.000152445	0.000161864	0.000160498	0.000153244	0.000161566	0.000199048	0.000176698
2936.6	68.194	0.000141908	0.000156993	0.000172362	0.000151057	0.00016249	0.00018762	0.000171833	0.000152049	0.000160723	0.000159707	0.000152054	0.000160754	0.000197986	0.000175688
2938.2	68.2198	0.00014141	0.000156282	0.000171307	0.000150353	0.000161616	0.000186837	0.000170993	0.000151428	0.000159883	0.000159077	0.000150812	0.000159951	0.000196735	0.000174716
2939.75	68.2456	0.000141046	0.000155499	0.000170807	0.000149377	0.000160876	0.000186215	0.000170148	0.000150803	0.000159212	0.00015807	0.00014966	0.000159124	0.000195919	0.000173584
2941.27	68.2714	0.000140447	0.000154136	0.000170328	0.000148427	0.000160432	0.000185291	0.000169474	0.000150402	0.000158429	0.000157133	0.000148819	0.000158325	0.000195079	0.000172378
2942.8	68.2972	0.000139795	0.000153289	0.000169721	0.000147405	0.000159822	0.000184635	0.000168433	0.000150089	0.000157522	0.000156593	0.000147943	0.000157592	0.000193795	0.000171295
2944.28	68.323	0.000139352	0.000152342	0.000168998	0.000146272	0.000159516	0.000184152	0.000167881	0.000149624	0.00015659	0.000155769	0.000146795	0.000156886	0.00019263	0.000170702
2945.83	68.3488	0.000138682	0.000151562	0.000168433	0.000145212	0.000158789	0.000183325	0.000167166	0.000148482	0.000155941	0.000154804	0.000145437	0.000156326	0.000191515	0.000170109
2947.4	68.3746	0.000137873	0.000150994	0.000167764	0.000143955	0.000157762	0.000182702	0.000165882	0.000147287	0.000155496	0.000154238	0.00014419	0.000155494	0.000190543	0.000169256
2948.96	68.4004	0.000137032	0.000150481	0.000167171	0.000142761	0.0001571	0.000182292	0.00016464	0.000146358	0.000154915	0.000153361	0.000143035	0.000154193	0.000189782	0.000168004
2950.49	68.4262	0.000136183	0.000149537	0.000166126	0.000141759	0.000156234	0.000181502	0.000163739	0.000145158	0.00015416	0.000152737	0.000142073	0.000152827	0.000188879	0.000166748
2952.02	68.452	0.000135615	0.000148671	0.000164974	0.000140785	0.000155359	0.000180793	0.000162952	0.000144187	0.000153394	0.000152234	0.000141171	0.000151773	0.000187476	0.000166056
2953.52	68.4778	0.000134898	0.000147845	0.000164302	0.000139714	0.000154241	0.000180099	0.000162142	0.000143433	0.00015245	0.000151736	0.000140142	0.000151187	0.000186307	0.000165368
2955.08	68.5036	0.000134057	0.000146996	0.000163739	0.000138574	0.000153244	0.000179505	0.000160979	0.000142896	0.000151287	0.000150875	0.0001391	0.000150778	0.00018558	0.000164255
2956.61	68.5294	0.000132927	0.000146018	0.000163076	0.00013739	0.000152141	0.000178515	0.000160232	0.000142226	0.000150142	0.000150163	0.000137895	0.000149903	0.000184771	0.000163381
2958.19	68.5552	0.00013197	0.00014523	0.000162325	0.000136246	0.000151224	0.000177778	0.000159788	0.000141561	0.000149147	0.000149931	0.000136957	0.000149104	0.000183764	0.000162414
2959.73	68.581	0.000131237	0.000144494	0.000161429	0.000135188	0.000150448	0.000176982	0.00015954	0.000140708	0.000148109	0.000149265	0.00013608	0.000148719	0.000182724	0.000161407
2961.34	68.6068	0.00013088	0.0001435	0.000160801	0.00013428	0.000149559	0.000175637	0.000159075	0.000139828	0.000147299	0.000148113	0.000135146	0.000148259	0.000181082	0.000160369
2962.91	68.6326	0.000130285	0.000142353	0.000159794	0.000133593	0.000148715	0.000174991	0.000158813	0.000138701	0.000146468	0.000147085	0.000133958	0.000147655	0.000179824	0.000159285
2964.54	68.6584	0.000129491	0.000141312	0.000158939	0.000132714	0.000147795	0.000174197	0.000158009	0.000137513	0.000145838	0.000146279	0.000133037	0.000147189	0.00017915	0.000157851
2966.12	68.6842	0.000128817	0.00014036	0.000158251	0.000131611	0.000146808	0.000172822	0.000156612	0.000136483	0.000145432	0.000145527	0.000132014	0.000146725	0.000178462	0.000156549
2967.69	68.71	0.000127991	0.000139365	0.000157323	0.000130919	0.000145952	0.000171426	0.00015568	0.000135565	0.000144888	0.000144528	0.000131121	0.000146312	0.000177645	0.000155554
2969.23	68.7358	0.000127225	0.000138431	0.000156031	0.000130177	0.000144979	0.000170785	0.000154941	0.000134889	0.000144253	0.00014357	0.000130467	0.00014595	0.00017677	0.000154561
2970.65	68.7616	0.000126588	0.00013744	0.000154921	0.000129479	0.000144215	0.000170258	0.000154428	0.000133965	0.000143486	0.000142529	0.000129793	0.000145741	0.000175913	0.000153499
2972.21	68.7874	0.000125931	0.000136418	0.000153843	0.000128614	0.000143449	0.000169779	0.000154095	0.000133008	0.00014271	0.000141608	0.000129088	0.00014551	0.000175046	0.000152611
2973.77	68.8132	0.000125278	0.000135371	0.00015289	0.000127774	0.000142356	0.000169362	0.000153638	0.000132189	0.000142374	0.000140899	0.0001283	0.000145019	0.000174054	0.000152083
2975.24	68.839	0.000124457	0.000134169	0.000152168	0.000126867	0.000141172	0.000168636	0.000153056	0.00013141	0.000142301	0.00014037	0.000127547	0.000144264	0.000173305	0.000151456
2976.81	68.8648	0.000123761	0.000132962	0.000151262	0.000125921	0.000140153	0.000167659	0.000152079	0.000130745	0.000141906	0.000139686	0.000126929	0.00014328	0.000172635	0.000150563
2978.34	68.8906	0.000123104	0.000131967	0.000150021	0.00012505	0.000139574	0.000166822	0.00015112	0.000130169	0.000141056	0.000139129	0.00012604	0.000142234	0.000171805	0.000149511
2979.92	68.9164	0.000122386	0.000131262	0.000148985	0.0001243	0.000139046	0.000166464	0.000150132	0.000129885	0.000140178	0.000138624	0.000124928	0.000141327	0.000170927	0.000148866
2981.52	68.9422	0.000121369	0.000130259	0.000148077	0.00012332	0.000138275	0.000165441	0.000148974	0.000129113	0.000139476	0.000137995	0.000123975	0.000140677	0.000169818	0.000148204
2983.1	68.968	0.000120472	0.000129455	0.000147099	0.000122417	0.00013772	0.000164758	0.000148148	0.000128616	0.00013869	0.000137136	0.000123388	0.000139679	0.000168671	0.000146956
2984.56	68.9938	0.000119587	0.000129105	0.000146132	0.000121878	0.000137325	0.000163997	0.000147784	0.000127885	0.00013794	0.000136378	0.000122581	0.000138847	0.000167618	0.000145796
2986.03	69.0196	0.000118525	0.000128707	0.0001451	0.000121575	0.000136624	0.000163471	0.000147081	0.000126969	0.000136995	0.000135322	0.000121706	0.000138204	0.000166816	0.000145052
2987.56	69.0454	0.00011718	0.000127921	0.000144023	0.000121055	0.000135761	0.000163342	0.000145933	0.000125901	0.000136019	0.000134083	0.000120695	0.00013766	0.000166194	0.000144034
2989.13	69.0712	0.000116218	0.000127236	0.000143451	0.000120334	0.000135125	0.000163249	0.000145318	0.000125084	0.000135311	0.000132974	0.000119725	0.000136966	0.000165522	0.000142681
2990.65	69.097	0.000115506	0.000126324	0.000142764	0.000119497	0.000134673	0.000162483	0.000144847	0.00012417	0.000134745	0.000132344	0.000118801	0.000135969	0.000164595	0.000141808
2992.18	69.1228	0.000114909	0.000125439	0.000141909	0.000118705	0.000134142	0.000161388	0.000144131	0.000123409	0.000134279	0.000132046	0.000117653	0.000135169	0.000163524	0.000141042
2993.79	69.1486	0.000114225	0.00012451	0.000141189	0.000117848	0.000133541	0.000160776	0.000143655	0.000122635	0.000133671	0.000131317	0.000116729	0.000134599	0.000162453	0.000140113
2995.4	69.1744	0.000113049	0.00012333	0.000139923	0.000116949	0.000132573	0.000160421	0.000143223	0.000121882	0.000133022	0.000130356	0.000115785	0.000134064	0.000161238	0.00013923
2996.98	69.2002	0.000111814	0.000122302	0.000138733	0.000115959	0.000131639	0.000159559	0.000142567	0.000121191	0.000132023	0.000129501	0.000114803	0.000133588	0.000160599	0.000138101
2998.54	69.226	0.000110518	0.000121512	0.000137713	0.000115228	0.000130607	0.000158597	0.000141856	0.000120104	0.000130848	0.000128687	0.00011396	0.00013324	0.000160152	0.000136879
3000.02	69.2518	0.000109496	0.00012088	0.000136561	0.000114515	0.000129708	0.000157662	0.000141667	0.000119285	0.000129812	0.000127943	0.000113056	0.000132615	0.000159221	0.000135966
3001.47	69.2776	0.000108818	0.000120099	0.000135643	0.000113794	0.000128849	0.000157013	0.000141421	0.000118876	0.000128958	0.000127197	0.000112127	0.000131742	0.000158134	0.000134894
3003.02	69.3034	0.000108177	0.00011915	0.000134827	0.000113052	0.000127898	0.000156231	0.000141738	0.000118072	0.000128554	0.000126652	0.000110946	0.000130967	0.000157518	0.000133915
3004.52	69.3292	0.000107352	0.000118116	0.000134128	0.000112157	0.000127293	0.000155314	0.000141621	0.000117315	0.000127859	0.000126039	0.000109896	0.000130186	0.000156865	0.000133439
3006.12	69.355	0.000106547	0.000117409	0.000133318	0.000111134	0.000126787	0.000154592	0.000140991	0.000116978	0.000127039	0.000125025	0.000109264	0.000129407	0.000156389	0.000132644
3007.71	69.3808	0.000105589	0.000116811	0.000132214	0.000110362	0.00012608	0.000153882	0.000139753	0.000116392	0.000126092	0.000123745	0.000108669	0.000128733	0.000155629	0.0001314
3009.37	69.4066	0.000104796	0.000116097	0.000131211	0.00010959	0.000125293	0.000152886	0.000138561	0.000115798	0.000125699	0.000122802	0.000108087	0.000128346	0.000154331	0.000130377
3011	69.4324	0.00010404	0.000115284	0.000130508	0.000108951	0.0001245	0.000151629	0.000137637	0.000115361	0.000125255	0.000122128	0.000107222	0.000128105	0.000153352	0.000129693
3012.54	69.4582	0.000103313	0.000114786	0.000129636	0.000108407	0.000123747	0.000150913	0.000136834	0.000114672	0.000124719	0.000121342	0.000106376	0.000127659	0.000152438	0.000128877
3013.99	69.484	0.000102112	0.000114314	0.000128398	0.000107781	0.00012286	0.000150088	0.000135922	0.000114198	0.000123893	0.000120245	0.000105642	0.000126972	0.000151165	0.000128468
3015.55	69.5098	0.000100554	0.000114144	0.000127603	0.000107093	0.000122088	0.000149512	0.000134777	0.000113479	0.000122877	0.000119338	0.0001047	0.000126434	0.000149702	0.000127996
3017.09	69.5356	9.99111e-05	0.000113694	0.000126921	0.000106325	0.000121557	0.000148885	0.0001333	0.000112814	0.000121992	0.000118621	0.000103939	0.000125728	0.000148272	0.000127491
3018.57	69.5614	9.93212e-05	0.000113135	0.000126304	0.000105553	0.000121042	0.000148	0.000132602	0.000112503	0.000121142	0.000117896	0.00010337	0.000124933	0.000147061	0.000126701
3019.99	69.5872	9.84971e-05	0.000112541	0.00012521	0.000104587	0.000120567	0.000146934	0.000132572	0.000112363	0.000120444	0.00011715	0.000102402	0.00012419	0.000145837	0.000125895
3021.52	69.613	9.80411e-05	0.000111774	0.000124169	0.00010382	0.000119757	0.000145945	0.000131624	0.000111737	0.000119826	0.00011647	0.000101277	0.000123345	0.000144316	0.000124942
3023.04	69.6388	9.75732e-05	0.00011125	0.000123526	0.000103265	0.000118933	0.000145524	0.000130338	0.000111035	0.000119149	0.000115724	0.000100383	0.000122539	0.000143111	0.000123829
3024.62	69.6646	9.7236e-05	0.000110611	0.000122944	0.000102557	0.000118035	0.000145114	0.000129147	0.000110485	0.000118224	0.000114742	9.95475e-05	0.000121931	0.000142099	0.000122228
3026.17	69.6904	9.65754e-05	0.000109776	0.000122166	0.000102029	0.00011745	0.000144248	0.000128315	0.00010972	0.000117304	0.000113895	9.86742e-05	0.000121445	0.000141385	0.000120925
3027.76	69.7162	9.57269e-05	0.000108979	0.000121127	0.000101347	0.000116814	0.000143311	0.000127757	0.000108728	0.000116608	0.000113214	9.81298e-05	0.000120839	0.000140986	0.000120403
3029.34	69.742	9.48254e-05	0.000108308	0.00011984	0.000100134	0.000116055	0.000142418	0.000126637	0.000107953	0.000115981	0.000112413	9.75724e-05	0.000120327	0.000140453	0.000119822
3031	69.7678	9.39622e-05	0.000107735	0.000118953	9.91315e-05	0.000115098	0.000141688	0.000126142	0.000107316	0.000115538	0.0001116	9.70795e-05	0.000119889	0.000139705	0.00011832
3032.59	69.7936	9.36229e-05	0.000107141	0.000118373	9.80444e-05	0.000114265	0.000140593	0.000125718	0.000106748	0.000115056	0.000110879	9.65863e-05	0.000119523	0.000138793	0.000117365
3034.22	69.8194	9.33128e-05	0.000106625	0.000117346	9.71353e-05	0.000113593	0.000139469	0.00012545	0.000106207	0.000114495	0.000110271	9.59592e-05	0.000119105	0.000137751	0.000117007
3035.75	69.8452	9.25641e-05	0.000106401	0.000116409	9.66156e-05	0.000112917	0.000138266	0.000125426	0.000105594	0.000113948	0.000109644	9.52356e-05	0.000118459	0.000137055	0.000117014
3037.25	69.871	9.18324e-05	0.000106345	0.000115586	9.62295e-05	0.00011187	0.000137099	0.000124909	0.000105008	0.000113399	0.000108685	9.4539e-05	0.000117393	0.000136521	0.000116484
3038.72	69.8968	9.15733e-05	0.000105485	0.000114976	9.58711e-05	0.000110656	0.000136051	0.000124193	0.000104343	0.000112812	0.000107752	9.38112e-05	0.000116334	0.000135869	0.000115646
3040.24	69.9226	9.15474e-05	0.000104732	0.000114509	9.5102e-05	0.000109587	0.000135142	0.000123546	0.000103748	0.000112227	0.000107149	9.30566e-05	0.000115082	0.000135192	0.000114977
3041.73	69.9484	9.08434e-05	0.000104002	0.00011398	9.43903e-05	0.000108725	0.000134412	0.000123008	0.000102932	0.000111485	0.00010661	9.25635e-05	0.000113863	0.000134321	0.000114356
3043.26	69.9742	9.01557e-05	0.000103281	0.000113331	9.4039e-05	0.000107993	0.00013383	0.000122267	0.000101898	0.000110732	0.000106178	9.21923e-05	0.000112972	0.000133281	0.000113738
3044.74	70	8.95001e-05	0.00010273	0.000112516	9.35133e-05	0.000107481	0.000133017	0.000121653	0.000100898	0.000109862	0.000105927	9.18906e-05	0.000112282	0.000132577	0.000113208
3046.26	70.0258	8.90066e-05	0.000102032	0.000111679	9.30585e-05	0.000106837	0.000132426	0.000121295	0.000100287	0.000108941	0.000105489	9.13698e-05	0.000111523	0.000132297	0.000112499
3047.86	70.0516	8.83182e-05	0.000101231	0.000110825	9.28619e-05	0.000106039	0.000132193	0.000120512	0.000100148	0.000107839	0.000104678	9.08778e-05	0.000110651	0.000131951	0.000111917
3049.48	70.0774	8.78639e-05	0.000100383	0.000109745	9.24407e-05	0.000105571	0.000131822	0.000119453	0.000100144	0.000106803	0.000103782	9.0462e-05	0.000109956	0.000131476	0.00011131
3050.92	70.1032	8.72944e-05	9.96955e-05	0.0001088	9.16756e-05	0.000105167	0.000131067	0.000118516	9.97312e-05	0.000105881	0.000102984	8.98504e-05	0.000109508	0.000130941	0.000110797
3052.43	70.129	8.71018e-05	9.87592e-05	0.000108124	9.11823e-05	0.000104814	0.000130429	0.000117861	9.94108e-05	0.000105088	0.000102306	8.94732e-05	0.00010913	0.000129733	0.000110243
3054.02	70.1548	8.67922e-05	9.76852e-05	0.00010754	9.07766e-05	0.000104768	0.00013027	0.000117136	9.8945e-05	0.000104468	0.000101733	8.92e-05	0.000108716	0.000128721	0.000109803
3055.62	70.1806	8.62115e-05	9.72043e-05	0.000107032	9.03383e-05	0.00010466	0.000129665	0.00011657	9.84136e-05	0.000103961	0.000100986	8.88585e-05	0.000108488	0.00012826	0.000109396
3057.27	70.2064	8.56612e-05	9.70004e-05	0.000106503	8.95295e-05	0.000104555	0.000129037	0.000115611	9.79465e-05	0.000103368	0.000100161	8.83605e-05	0.000108006	0.000127925	0.000108999
3058.9	70.2322	8.51468e-05	9.68905e-05	0.000105819	8.84999e-05	0.00010407	0.000128933	0.000114278	9.72957e-05	0.000102816	9.93884e-05	8.78936e-05	0.000107174	0.000127134	0.000108514
3060.42	70.258	8.44475e-05	9.65585e-05	0.000105034	8.77518e-05	0.000103415	0.000128709	0.000113983	9.64648e-05	0.000102097	9.86797e-05	8.75621e-05	0.000106812	0.000126547	0.000107714
3061.96	70.2838	8.38132e-05	9.593e-05	0.000104456	8.74796e-05	0.000102691	0.000127859	0.000113562	9.58109e-05	0.000101206	9.80751e-05	8.70206e-05	0.000106247	0.000125935	0.000106441
3063.44	70.3096	8.32613e-05	9.5434e-05	0.000104051	8.73221e-05	0.000102036	0.000127061	0.00011267	9.52497e-05	9.99849e-05	9.72507e-05	8.63707e-05	0.000105361	0.000124974	0.000105261
3064.89	70.3354	8.28343e-05	9.50073e-05	0.00010348	8.65906e-05	0.000101375	0.000126361	0.000111893	9.44042e-05	9.90688e-05	9.61568e-05	8.58622e-05	0.000104774	0.000123766	0.000104646
3066.49	70.3612	8.26322e-05	9.4951e-05	0.000102801	8.58123e-05	0.000100572	0.00012589	0.000111354	9.33813e-05	9.81978e-05	9.51002e-05	8.55081e-05	0.000104338	0.000122684	0.000104141
3068.03	70.387	8.22514e-05	9.42855e-05	0.000101802	8.52303e-05	9.9762e-05	0.000125518	0.000110915	9.24385e-05	9.7652e-05	9.45037e-05	8.52892e-05	0.000103904	0.000121957	0.000103729
3069.58	70.4128	8.18416e-05	9.35797e-05	0.000101233	8.46914e-05	9.92866e-05	0.000124861	0.000110245	9.14647e-05	9.75272e-05	9.41718e-05	8.48495e-05	0.000103494	0.00012126	0.000103306
3071.09	70.4386	8.11768e-05	9.26783e-05	0.000100586	8.40192e-05	9.87083e-05	0.000124332	0.000109667	9.11746e-05	9.73279e-05	9.36137e-05	8.44606e-05	0.000102901	0.00012035	0.000102594
3072.71	70.4644	8.0529e-05	9.15497e-05	9.95749e-05	8.3303e-05	9.80582e-05	0.000123741	0.000108909	9.07374e-05	9.67849e-05	9.2651e-05	8.39933e-05	0.000102285	0.000119531	0.00010159
3074.22	70.4902	8.01042e-05	9.06286e-05	9.89174e-05	8.25972e-05	9.76774e-05	0.000123019	0.000108124	8.99839e-05	9.64041e-05	9.20112e-05	8.34952e-05	0.000101806	0.000119145	0.000100166
3075.7	70.516	7.99539e-05	9.00668e-05	9.80465e-05	8.20219e-05	9.74017e-05	0.000121702	0.0001072	8.92696e-05	9.62142e-05	9.15158e-05	8.29719e-05	0.000101229	0.00011846	9.82184e-05
3077.2	70.5418	7.95791e-05	8.94331e-05	9.70713e-05	8.17494e-05	9.66533e-05	0.000120603	0.000106626	8.84726e-05	9.58278e-05	9.08388e-05	8.2289e-05	0.000100676	0.000117727	9.66329e-05
3078.76	70.5676	7.92287e-05	8.86391e-05	9.61251e-05	8.11149e-05	9.61487e-05	0.00011963	0.000106472	8.7493e-05	9.51561e-05	9.04306e-05	8.16175e-05	0.000100435	0.000117288	9.56934e-05
3080.34	70.5934	7.89392e-05	8.7977e-05	9.50212e-05	8.04958e-05	9.53894e-05	0.00011838	0.000106456	8.64014e-05	9.44312e-05	9.04511e-05	8.10644e-05	0.000100048	0.000116631	9.45704e-05
3081.92	70.6192	7.85418e-05	8.75179e-05	9.41762e-05	8.02021e-05	9.4786e-05	0.000117249	0.000105918	8.54479e-05	9.38354e-05	9.06099e-05	8.06325e-05	9.92188e-05	0.000115702	9.34383e-05
3083.4	70.645	7.80796e-05	8.70726e-05	9.35748e-05	7.99357e-05	9.37071e-05	0.000116564	0.000104995	8.47211e-05	9.32699e-05	9.01035e-05	8.05367e-05	9.84062e-05	0.000114655	9.27919e-05
3084.99	70.6708	7.76744e-05	8.65894e-05	9.31771e-05	7.93526e-05	9.29258e-05	0.000115974	0.000104263	8.41868e-05	9.25138e-05	8.97702e-05	8.02341e-05	9.77513e-05	0.000113732	9.24013e-05
3086.61	70.6966	7.68307e-05	8.58644e-05	9.25352e-05	7.8584e-05	9.26424e-05	0.000115462	0.000103761	8.3774e-05	9.19622e-05	8.93246e-05	7.96874e-05	9.73076e-05	0.000113111	9.19729e-05
3088.22	70.7224	7.60661e-05	8.53654e-05	9.17242e-05	7.78186e-05	9.24887e-05	0.000114632	0.000102993	8.29353e-05	9.14977e-05	8.85927e-05	7.89362e-05	9.69117e-05	0.000112578	9.18248e-05
3089.76	70.7482	7.58372e-05	8.48244e-05	9.12341e-05	7.72101e-05	9.21254e-05	0.000114003	0.000102333	8.21204e-05	9.09229e-05	8.78812e-05	7.83688e-05	9.656e-05	0.000111991	9.15085e-05
3091.33	70.774	7.56338e-05	8.39096e-05	9.03981e-05	7.6777e-05	9.13867e-05	0.000113742	0.000101448	8.14344e-05	9.02665e-05	8.73937e-05	7.78853e-05	9.65007e-05	0.000111557	9.11181e-05
3092.86	70.7998	7.53928e-05	8.31673e-05	8.95243e-05	7.6147e-05	9.02989e-05	0.0001133	0.000100419	8.07657e-05	8.9549e-05	8.70514e-05	7.72885e-05	9.62184e-05	0.000111055	9.10051e-05
3094.45	70.8256	7.50651e-05	8.25836e-05	8.87992e-05	7.56208e-05	8.96335e-05	0.000112643	0.000100071	8.01683e-05	8.86033e-05	8.64163e-05	7.64648e-05	9.56484e-05	0.000110222	9.10684e-05
3095.92	70.8514	7.48444e-05	8.21251e-05	8.8046e-05	7.52896e-05	8.91582e-05	0.000112135	0.000100376	7.9415e-05	8.76708e-05	8.59102e-05	7.58648e-05	9.51187e-05	0.000109334	9.05077e-05
3097.42	70.8772	7.44023e-05	8.18736e-05	8.74782e-05	7.50448e-05	8.84829e-05	0.000111415	0.000100273	7.86613e-05	8.68952e-05	8.55461e-05	7.50935e-05	9.46204e-05	0.000108806	8.91007e-05
3098.9	70.903	7.35109e-05	8.15479e-05	8.7146e-05	7.45522e-05	8.76506e-05	0.000110736	9.9491e-05	7.77293e-05	8.62403e-05	8.47749e-05	7.43334e-05	9.43494e-05	0.0001085	8.81893e-05
3100.39	70.9288	7.27721e-05	8.11444e-05	8.66898e-05	7.41098e-05	8.70033e-05	0.000110123	9.85537e-05	7.6758e-05	8.58059e-05	8.37584e-05	7.39671e-05	9.37139e-05	0.000108239	8.77117e-05
3101.91	70.9546	7.2319e-05	8.06049e-05	8.61025e-05	7.3447e-05	8.64191e-05	0.000109326	9.78795e-05	7.60712e-05	8.54789e-05	8.31776e-05	7.34068e-05	9.2776e-05	0.000107611	8.77463e-05
3103.46	70.9804	7.19294e-05	8.0254e-05	8.55909e-05	7.2782e-05	8.56192e-05	0.000108495	9.74594e-05	7.57463e-05	8.5148e-05	8.27747e-05	7.25425e-05	9.21252e-05	0.00010692	8.80142e-05
3105.05	71.0062	7.13532e-05	8.00197e-05	8.52828e-05	7.22881e-05	8.48031e-05	0.000107592	9.67579e-05	7.55395e-05	8.47397e-05	8.21927e-05	7.18861e-05	9.16142e-05	0.000106833	8.81879e-05
3106.63	71.032	7.07079e-05	7.95651e-05	8.48744e-05	7.16536e-05	8.41783e-05	0.000106609	9.6092e-05	7.52248e-05	8.43467e-05	8.1444e-05	7.13271e-05	9.11904e-05	0.000106717	8.80682e-05
3108.27	71.0578	7.01374e-05	7.89761e-05	8.42914e-05	7.11747e-05	8.33577e-05	0.000105866	9.56728e-05	7.4553e-05	8.37641e-05	8.08509e-05	7.07108e-05	9.09082e-05	0.000106331	8.77866e-05
3109.93	71.0836	6.9659e-05	7.83966e-05	8.36676e-05	7.09647e-05	8.26867e-05	0.000105497	9.48019e-05	7.36692e-05	8.30917e-05	8.04379e-05	7.0114e-05	9.05244e-05	0.000105473	8.75755e-05
3111.51	71.1094	6.92444e-05	7.78052e-05	8.31521e-05	7.08816e-05	8.21656e-05	0.000105008	9.44892e-05	7.3395e-05	8.24818e-05	7.9933e-05	6.94486e-05	8.98897e-05	0.000104785	8.7172e-05
3113.07	71.1352	6.9008e-05	7.72558e-05	8.26606e-05	7.05402e-05	8.1424e-05	0.000104601	9.43076e-05	7.3056e-05	8.17964e-05	7.91133e-05	6.88162e-05	8.94852e-05	0.000104556	8.68555e-05
3114.52	71.161	6.84202e-05	7.68294e-05	8.23598e-05	6.99114e-05	8.08202e-05	0.000104379	9.33925e-05	7.24169e-05	8.12712e-05	7.85558e-05	6.84178e-05	8.92028e-05	0.000104417	8.67753e-05
3115.97	71.1868	6.78366e-05	7.65468e-05	8.21245e-05	6.95056e-05	8.01645e-05	0.000103958	9.24847e-05	7.14102e-05	8.04315e-05	7.80938e-05	6.804e-05	8.86239e-05	0.000103924	8.64822e-05
3117.56	71.2126	6.75428e-05	7.61033e-05	8.18941e-05	6.94225e-05	7.954e-05	0.00010337	9.2121e-05	7.07128e-05	7.98459e-05	7.76767e-05	6.75252e-05	8.82021e-05	0.000103121	8.64561e-05
3119.1	71.2384	6.73443e-05	7.59458e-05	8.1345e-05	6.9398e-05	7.88562e-05	0.000102939	9.19244e-05	7.03499e-05	7.95673e-05	7.70454e-05	6.72693e-05	8.80296e-05	0.000102901	8.66712e-05
3120.65	71.2642	6.75897e-05	7.60606e-05	8.10482e-05	6.89643e-05	7.80784e-05	0.000102108	9.12826e-05	7.02508e-05	7.91395e-05	7.6485e-05	6.7418e-05	8.78481e-05	0.000103158	8.65546e-05
3122.18	71.29	6.74705e-05	7.5924e-05	8.05429e-05	6.82891e-05	7.73777e-05	0.000101283	9.0554e-05	7.00645e-05	7.86913e-05	7.60471e-05	6.7422e-05	8.76956e-05	0.000103389	8.65819e-05
3123.69	71.3158	6.71336e-05	7.56154e-05	8.01001e-05	6.81507e-05	7.67487e-05	0.000100293	9.00749e-05	7.01682e-05	7.82266e-05	7.5572e-05	6.68146e-05	8.72856e-05	0.000103032	8.68128e-05
3125.16	71.3416	6.66218e-05	7.54576e-05	7.96969e-05	6.81266e-05	7.61557e-05	9.95503e-05	9.04886e-05	6.97224e-05	7.76453e-05	7.54228e-05	6.63334e-05	8.67929e-05	0.00010223	8.61198e-05
3126.72	71.3674	6.61593e-05	7.54161e-05	7.92945e-05	6.77787e-05	7.52966e-05	9.8902e-05	9.06811e-05	6.90502e-05	7.68614e-05	7.50289e-05	6.62246e-05	8.62491e-05	0.000101374	8.50678e-05
3128.26	71.3932	6.56722e-05	7.51869e-05	7.93974e-05	6.75493e-05	7.45454e-05	9.85268e-05	9.01618e-05	6.81706e-05	7.62899e-05	7.44881e-05	6.59861e-05	8.55169e-05	0.000100532	8.42819e-05
3129.81	71.419	6.55524e-05	7.48203e-05	7.9346e-05	6.73522e-05	7.39565e-05	9.78702e-05	8.99374e-05	6.75929e-05	7.60256e-05	7.3587e-05	6.55391e-05	8.50169e-05	9.97757e-05	8.37949e-05
3131.37	71.4448	6.50007e-05	7.4201e-05	7.88307e-05	6.69307e-05	7.36456e-05	9.69515e-05	8.9603e-05	6.71583e-05	7.58121e-05	7.28479e-05	6.51399e-05	8.46222e-05	9.8833e-05	8.33639e-05
3132.92	71.4706	6.4786e-05	7.38226e-05	7.83374e-05	6.65392e-05	7.34265e-05	9.64735e-05	8.82799e-05	6.70043e-05	7.55625e-05	7.2277e-05	6.50143e-05	8.45553e-05	9.81422e-05	8.25433e-05
[truncated: 912 more rows]

## Sheet: Figure 1B
Figure 1B
	Capillary	1	3	5	7	9	11	13	15	17	19	21
	[GM] (mM)	100	50	25	12.5	6.25	3.125	1.5625	0.78125	0.390625	0.195312	0.0976562
Time [s]	Temperature [°C]	First Derivative	First Derivative	First Derivative	First Derivative	First Derivative	First Derivative	First Derivative	First Derivative	First Derivative	First Derivative	First Derivative
0.1	20	0.000138	6.6e-05	0.000717	0.000617	0.000923	0.000419	0.00069	0.0007	0.000569	0.001131	0.001277
19.2	20.032	0.000143	7.3e-05	0.000719	0.000617	0.000917	0.000424	0.00069	0.000699	0.000569	0.001132	0.001279
25.9	20.064	0.000148	8e-05	0.000721	0.000617	0.000911	0.000428	0.000689	0.000698	0.000568	0.001132	0.00128
31.5	20.097	0.000153	8.8e-05	0.000723	0.000618	0.000905	0.000432	0.000689	0.000697	0.000568	0.001133	0.001282
36.2	20.129	0.000158	9.5e-05	0.000725	0.000618	0.000899	0.000437	0.000688	0.000696	0.000568	0.001134	0.001283
40.4	20.161	0.000162	0.000102	0.000727	0.000618	0.000893	0.000441	0.000688	0.000695	0.000568	0.001134	0.001285
44.2	20.193	0.000167	0.00011	0.000729	0.000618	0.000887	0.000445	0.000687	0.000694	0.000568	0.001135	0.001286
47.8	20.226	0.000172	0.000117	0.000731	0.000618	0.000881	0.000449	0.000687	0.000693	0.000568	0.001136	0.001288
51.1	20.258	0.000177	0.000124	0.000733	0.000619	0.000875	0.000453	0.000686	0.000691	0.000568	0.001136	0.001289
54.3	20.29	0.000182	0.000131	0.000734	0.000619	0.000869	0.000458	0.000686	0.00069	0.000568	0.001137	0.001291
57.3	20.322	0.000186	0.000138	0.000736	0.000619	0.000863	0.000462	0.000686	0.000689	0.000568	0.001138	0.001293
60	20.355	0.000191	0.000145	0.000738	0.000619	0.000857	0.000466	0.000685	0.000688	0.000568	0.001138	0.001294
62.8	20.387	0.000196	0.000152	0.00074	0.000619	0.000851	0.000469	0.000685	0.000687	0.000567	0.001139	0.001296
65.6	20.419	0.000201	0.000159	0.000741	0.000619	0.000845	0.000473	0.000684	0.000686	0.000567	0.001139	0.001297
68.3	20.451	0.000206	0.000166	0.000743	0.000619	0.000839	0.000477	0.000684	0.000685	0.000567	0.00114	0.001299
70.7	20.483	0.000211	0.000173	0.000744	0.000619	0.000833	0.000481	0.000683	0.000684	0.000567	0.00114	0.001301
73.1	20.516	0.000215	0.00018	0.000746	0.000619	0.000827	0.000484	0.000683	0.000682	0.000567	0.001141	0.001302
75.6	20.548	0.00022	0.000187	0.000748	0.000619	0.000821	0.000488	0.000682	0.000681	0.000567	0.001141	0.001304
78	20.58	0.000225	0.000193	0.000749	0.000619	0.000815	0.000492	0.000682	0.00068	0.000567	0.001142	0.001305
80.3	20.612	0.00023	0.0002	0.00075	0.000618	0.000809	0.000495	0.000681	0.000679	0.000566	0.001142	0.001307
82.5	20.645	0.000234	0.000207	0.000752	0.000618	0.000803	0.000499	0.000681	0.000678	0.000566	0.001143	0.001309
84.8	20.677	0.000239	0.000213	0.000753	0.000618	0.000797	0.000502	0.00068	0.000676	0.000566	0.001143	0.00131
86.9	20.709	0.000244	0.00022	0.000754	0.000618	0.000791	0.000505	0.00068	0.000675	0.000566	0.001144	0.001312
89.1	20.741	0.000249	0.000226	0.000756	0.000618	0.000785	0.000508	0.000679	0.000674	0.000566	0.001144	0.001314
91.1	20.773	0.000254	0.000233	0.000757	0.000617	0.000779	0.000512	0.000679	0.000673	0.000565	0.001144	0.001316
93.3	20.806	0.000258	0.000239	0.000758	0.000617	0.000773	0.000515	0.000678	0.000671	0.000565	0.001145	0.001317
95.4	20.838	0.000263	0.000245	0.000759	0.000617	0.000767	0.000518	0.000678	0.00067	0.000565	0.001145	0.001319
97.4	20.87	0.000268	0.000252	0.00076	0.000617	0.000762	0.000521	0.000678	0.000669	0.000565	0.001146	0.001321
99.4	20.902	0.000272	0.000258	0.000762	0.000616	0.000756	0.000524	0.000677	0.000668	0.000564	0.001146	0.001323
101.4	20.935	0.000277	0.000264	0.000763	0.000616	0.00075	0.000526	0.000677	0.000666	0.000564	0.001146	0.001324
103.5	20.967	0.000282	0.00027	0.000764	0.000615	0.000744	0.000529	0.000676	0.000665	0.000564	0.001146	0.001326
105.5	20.999	0.000286	0.000276	0.000764	0.000615	0.000738	0.000532	0.000676	0.000664	0.000564	0.001147	0.001328
107.5	21.031	0.000291	0.000282	0.000765	0.000614	0.000733	0.000534	0.000675	0.000662	0.000563	0.001147	0.00133
109.5	21.064	0.000296	0.000288	0.000766	0.000614	0.000727	0.000537	0.000675	0.000661	0.000563	0.001147	0.001332
111.4	21.096	0.0003	0.000294	0.000767	0.000613	0.000721	0.000539	0.000675	0.00066	0.000563	0.001147	0.001334
113.4	21.128	0.000305	0.000299	0.000768	0.000613	0.000715	0.000542	0.000674	0.000659	0.000563	0.001148	0.001335
115.3	21.16	0.000309	0.000305	0.000769	0.000612	0.00071	0.000544	0.000674	0.000657	0.000562	0.001148	0.001337
117.3	21.192	0.000314	0.000311	0.000769	0.000611	0.000704	0.000546	0.000673	0.000656	0.000562	0.001148	0.001339
119.2	21.225	0.000318	0.000316	0.00077	0.000611	0.000699	0.000549	0.000673	0.000655	0.000562	0.001148	0.001341
121.2	21.257	0.000323	0.000322	0.000771	0.00061	0.000693	0.000551	0.000673	0.000653	0.000561	0.001148	0.001343
123	21.289	0.000327	0.000327	0.000771	0.000609	0.000688	0.000553	0.000672	0.000652	0.000561	0.001148	0.001345
125	21.321	0.000332	0.000333	0.000772	0.000608	0.000682	0.000555	0.000672	0.000651	0.000561	0.001148	0.001347
126.9	21.354	0.000336	0.000338	0.000772	0.000608	0.000677	0.000557	0.000672	0.000649	0.00056	0.001148	0.001349
128.8	21.386	0.000341	0.000343	0.000773	0.000607	0.000671	0.000559	0.000671	0.000648	0.00056	0.001148	0.001351
130.7	21.418	0.000345	0.000348	0.000774	0.000606	0.000666	0.00056	0.000671	0.000647	0.00056	0.001148	0.001353
132.7	21.45	0.000349	0.000353	0.000774	0.000605	0.000661	0.000562	0.000671	0.000645	0.000559	0.001148	0.001355
134.6	21.483	0.000354	0.000359	0.000774	0.000604	0.000655	0.000564	0.000671	0.000644	0.000559	0.001148	0.001357
136.5	21.515	0.000358	0.000364	0.000775	0.000603	0.00065	0.000566	0.00067	0.000643	0.000558	0.001148	0.001359
138.4	21.547	0.000362	0.000369	0.000775	0.000602	0.000645	0.000567	0.00067	0.000641	0.000558	0.001148	0.001361
140.4	21.579	0.000367	0.000373	0.000776	0.000601	0.00064	0.000569	0.00067	0.00064	0.000558	0.001148	0.001363
142.4	21.611	0.000371	0.000378	0.000776	0.0006	0.000635	0.00057	0.00067	0.000639	0.000557	0.001148	0.001365
144.3	21.644	0.000375	0.000383	0.000776	0.000599	0.00063	0.000572	0.00067	0.000637	0.000557	0.001148	0.001367
146.3	21.676	0.000379	0.000388	0.000777	0.000598	0.000625	0.000573	0.00067	0.000636	0.000557	0.001148	0.001369
148.2	21.708	0.000383	0.000393	0.000777	0.000596	0.00062	0.000575	0.00067	0.000635	0.000556	0.001148	0.001371
150	21.74	0.000387	0.000398	0.000777	0.000595	0.000615	0.000576	0.000669	0.000633	0.000556	0.001148	0.001373
151.9	21.773	0.000392	0.000402	0.000778	0.000594	0.00061	0.000577	0.000669	0.000632	0.000556	0.001147	0.001375
153.8	21.805	0.000396	0.000407	0.000778	0.000593	0.000605	0.000579	0.000669	0.000631	0.000555	0.001147	0.001378
155.7	21.837	0.0004	0.000412	0.000778	0.000591	0.0006	0.00058	0.000669	0.00063	0.000555	0.001147	0.00138
157.7	21.869	0.000404	0.000416	0.000779	0.00059	0.000595	0.000582	0.000669	0.000628	0.000554	0.001147	0.001382
159.7	21.901	0.000408	0.000421	0.000779	0.000589	0.00059	0.000583	0.000669	0.000627	0.000554	0.001147	0.001384
161.7	21.934	0.000412	0.000426	0.000779	0.000587	0.000586	0.000584	0.000669	0.000626	0.000554	0.001146	0.001386
163.6	21.966	0.000416	0.00043	0.00078	0.000586	0.000581	0.000586	0.000669	0.000624	0.000553	0.001146	0.001388
165.5	21.998	0.00042	0.000435	0.00078	0.000585	0.000576	0.000587	0.000669	0.000623	0.000553	0.001146	0.001391
167.4	22.03	0.000424	0.00044	0.00078	0.000583	0.000571	0.000589	0.000669	0.000622	0.000553	0.001145	0.001393
169.3	22.063	0.000428	0.000445	0.000781	0.000582	0.000567	0.00059	0.000669	0.000621	0.000553	0.001145	0.001395
171.2	22.095	0.000432	0.000449	0.000781	0.000581	0.000562	0.000592	0.00067	0.000619	0.000552	0.001145	0.001397
173.2	22.127	0.000436	0.000454	0.000782	0.000579	0.000557	0.000594	0.00067	0.000618	0.000552	0.001144	0.001399
175.2	22.159	0.00044	0.000459	0.000782	0.000578	0.000552	0.000596	0.00067	0.000617	0.000552	0.001144	0.001401
177.1	22.192	0.000444	0.000464	0.000783	0.000576	0.000547	0.000597	0.00067	0.000615	0.000552	0.001144	0.001404
179	22.224	0.000448	0.000469	0.000783	0.000575	0.000543	0.000599	0.00067	0.000614	0.000552	0.001143	0.001406
181	22.256	0.000452	0.000474	0.000784	0.000573	0.000538	0.000601	0.00067	0.000613	0.000551	0.001143	0.001408
182.9	22.288	0.000456	0.000479	0.000784	0.000572	0.000533	0.000603	0.00067	0.000612	0.000551	0.001142	0.00141
184.9	22.32	0.00046	0.000485	0.000785	0.000571	0.000528	0.000605	0.00067	0.00061	0.000551	0.001142	0.001412
186.8	22.353	0.000465	0.00049	0.000785	0.000569	0.000522	0.000607	0.00067	0.000609	0.000551	0.001142	0.001414
188.8	22.385	0.000469	0.000495	0.000785	0.000568	0.000517	0.000609	0.00067	0.000607	0.000551	0.001141	0.001417
190.7	22.417	0.000473	0.0005	0.000785	0.000566	0.000512	0.000611	0.000671	0.000606	0.000551	0.00114	0.001419
192.6	22.449	0.000476	0.000502	0.000783	0.000563	0.000509	0.00061	0.000672	0.000605	0.000552	0.001138	0.001422
194.5	22.482	0.000478	0.000505	0.00078	0.00056	0.000507	0.000609	0.000673	0.000603	0.000554	0.001136	0.001425
196.5	22.514	0.00048	0.000507	0.000777	0.000557	0.000504	0.000609	0.000675	0.000602	0.000555	0.001134	0.001428
198.5	22.546	0.000483	0.000509	0.000774	0.000555	0.000502	0.000608	0.000677	0.000601	0.000557	0.001131	0.001431
200.4	22.578	0.000485	0.000511	0.000771	0.000552	0.000499	0.000607	0.000678	0.0006	0.000559	0.001129	0.001434
202.2	22.61	0.000487	0.000513	0.000768	0.00055	0.000497	0.000606	0.00068	0.000598	0.000561	0.001127	0.001437
204.2	22.643	0.000489	0.000515	0.000764	0.000547	0.000495	0.000605	0.000682	0.000597	0.000564	0.001125	0.00144
206.1	22.675	0.000491	0.000516	0.000761	0.000545	0.000493	0.000604	0.000684	0.000596	0.000567	0.001123	0.001442
208.1	22.707	0.000493	0.000518	0.000757	0.000543	0.000491	0.000603	0.000686	0.000595	0.00057	0.001121	0.001445
210	22.739	0.000495	0.00052	0.000753	0.000542	0.000489	0.000602	0.000688	0.000594	0.000573	0.001119	0.001448
212	22.772	0.000497	0.000522	0.000749	0.00054	0.000486	0.000601	0.00069	0.000593	0.000576	0.001117	0.00145
213.9	22.804	0.000498	0.000523	0.000745	0.000539	0.000485	0.0006	0.000692	0.000592	0.00058	0.001115	0.001453
215.8	22.836	0.0005	0.000525	0.00074	0.000537	0.000483	0.000599	0.000694	0.000591	0.000584	0.001113	0.001455
217.7	22.868	0.000502	0.000526	0.000736	0.000536	0.000481	0.000598	0.000697	0.00059	0.000588	0.001111	0.001458
219.7	22.901	0.000503	0.000527	0.000731	0.000535	0.000479	0.000597	0.000699	0.000589	0.000592	0.00111	0.00146
221.6	22.933	0.000505	0.000528	0.000726	0.000534	0.000477	0.000596	0.000701	0.000588	0.000596	0.001108	0.001463
223.6	22.965	0.000506	0.000529	0.000721	0.000533	0.000475	0.000595	0.000704	0.000587	0.000601	0.001107	0.001465
225.5	22.997	0.000507	0.00053	0.000716	0.000532	0.000474	0.000594	0.000706	0.000586	0.000606	0.001106	0.001468
227.5	23.029	0.000509	0.000531	0.000711	0.000532	0.000472	0.000593	0.000708	0.000585	0.000611	0.001105	0.00147
229.3	23.062	0.00051	0.000531	0.000706	0.000531	0.00047	0.000591	0.000711	0.000584	0.000616	0.001104	0.001472
231.3	23.094	0.000511	0.000532	0.000701	0.000531	0.000469	0.00059	0.000713	0.000583	0.000622	0.001103	0.001475
233.2	23.126	0.000512	0.000532	0.000696	0.00053	0.000467	0.000588	0.000716	0.000582	0.000628	0.001103	0.001477
235.1	23.158	0.000513	0.000532	0.00069	0.00053	0.000466	0.000587	0.000719	0.000581	0.000634	0.001102	0.001479
237.1	23.191	0.000514	0.000532	0.000685	0.00053	0.000465	0.000585	0.000721	0.00058	0.00064	0.001102	0.001481
239	23.223	0.000515	0.000531	0.00068	0.000529	0.000463	0.000584	0.000724	0.000579	0.000646	0.001102	0.001484
241	23.255	0.000515	0.000531	0.000674	0.000529	0.000462	0.000582	0.000727	0.000578	0.000653	0.001102	0.001486
243	23.287	0.000516	0.00053	0.000669	0.000529	0.000461	0.00058	0.000729	0.000577	0.00066	0.001102	0.001489
244.8	23.32	0.000516	0.000529	0.000664	0.000529	0.00046	0.000579	0.000732	0.000577	0.000667	0.001103	0.001491
246.7	23.352	0.000517	0.000528	0.000658	0.000528	0.000458	0.000577	0.000735	0.000576	0.000674	0.001103	0.001493
248.7	23.384	0.000517	0.000527	0.000653	0.000528	0.000457	0.000576	0.000738	0.000575	0.000681	0.001104	0.001496
250.6	23.416	0.000517	0.000525	0.000648	0.000527	0.000456	0.000574	0.000741	0.000574	0.000689	0.001105	0.001498
252.5	23.448	0.000517	0.000523	0.000643	0.000527	0.000456	0.000572	0.000744	0.000573	0.000697	0.001106	0.001501
254.4	23.481	0.000518	0.000522	0.000638	0.000526	0.000455	0.000571	0.000747	0.000573	0.000705	0.001108	0.001503
256.4	23.513	0.000518	0.00052	0.000633	0.000526	0.000454	0.000569	0.00075	0.000572	0.000713	0.001109	0.001506
258.2	23.545	0.000517	0.000517	0.000628	0.000525	0.000453	0.000568	0.000753	0.000572	0.000721	0.001111	0.001509
260.2	23.577	0.000517	0.000515	0.000623	0.000524	0.000452	0.000566	0.000757	0.000571	0.000729	0.001113	0.001511
262.2	23.61	0.000517	0.000513	0.000619	0.000523	0.000452	0.000565	0.00076	0.00057	0.000738	0.001115	0.001514
264.1	23.642	0.000517	0.00051	0.000614	0.000522	0.000451	0.000563	0.000763	0.00057	0.000746	0.001117	0.001517
266	23.674	0.000517	0.000507	0.00061	0.000521	0.000451	0.000562	0.000766	0.000569	0.000755	0.00112	0.00152
268	23.706	0.000516	0.000505	0.000606	0.00052	0.00045	0.000561	0.00077	0.000569	0.000764	0.001122	0.001523
270	23.738	0.000516	0.000502	0.000602	0.000518	0.00045	0.00056	0.000773	0.000569	0.000773	0.001125	0.001526
271.9	23.771	0.000515	0.000499	0.000598	0.000517	0.00045	0.000559	0.000776	0.000568	0.000782	0.001128	0.001529
273.8	23.803	0.000515	0.000496	0.000595	0.000515	0.000449	0.000559	0.00078	0.000568	0.000791	0.001131	0.001532
275.8	23.835	0.000515	0.000493	0.000591	0.000513	0.000449	0.000558	0.000783	0.000568	0.0008	0.001134	0.001535
277.7	23.867	0.000514	0.00049	0.000588	0.000511	0.000449	0.000558	0.000786	0.000568	0.000809	0.001138	0.001538
279.7	23.9	0.000514	0.000487	0.000585	0.000509	0.000449	0.000558	0.000789	0.000568	0.000819	0.001141	0.001541
281.6	23.932	0.000513	0.000484	0.000582	0.000507	0.000449	0.000558	0.000792	0.000568	0.000828	0.001145	0.001544
283.5	23.964	0.000513	0.000482	0.000579	0.000505	0.000449	0.000558	0.000796	0.000568	0.000838	0.001149	0.001547
285.4	23.996	0.000512	0.000479	0.000577	0.000502	0.000449	0.000559	0.000799	0.000568	0.000848	0.001153	0.001551
287.3	24.029	0.000512	0.000476	0.000575	0.0005	0.000449	0.00056	0.000802	0.000569	0.000857	0.001157	0.001554
289.3	24.061	0.000511	0.000473	0.000573	0.000497	0.000449	0.00056	0.000805	0.000569	0.000867	0.001161	0.001558
291.2	24.093	0.000511	0.000471	0.000571	0.000495	0.00045	0.000561	0.000807	0.00057	0.000877	0.001165	0.001561
293.1	24.125	0.000511	0.000468	0.000569	0.000492	0.00045	0.000563	0.00081	0.00057	0.000887	0.00117	0.001565
295	24.157	0.00051	0.000466	0.000567	0.000489	0.00045	0.000564	0.000813	0.000571	0.000897	0.001175	0.001568
296.9	24.19	0.00051	0.000464	0.000565	0.000486	0.000451	0.000566	0.000815	0.000572	0.000907	0.001179	0.001572
298.9	24.222	0.00051	0.000462	0.000564	0.000483	0.000451	0.000568	0.000818	0.000573	0.000917	0.001184	0.001576
300.8	24.254	0.00051	0.000459	0.000562	0.00048	0.000451	0.00057	0.00082	0.000575	0.000927	0.00119	0.00158
302.8	24.286	0.00051	0.000458	0.000561	0.000477	0.000452	0.000572	0.000823	0.000576	0.000937	0.001195	0.001583
304.8	24.319	0.00051	0.000456	0.00056	0.000473	0.000452	0.000574	0.000825	0.000578	0.000947	0.0012	0.001588
306.7	24.351	0.00051	0.000454	0.000559	0.00047	0.000452	0.000577	0.000827	0.000579	0.000957	0.001206	0.001592
308.5	24.383	0.00051	0.000453	0.000558	0.000467	0.000453	0.00058	0.000829	0.000581	0.000968	0.001212	0.001596
310.5	24.415	0.00051	0.000451	0.000557	0.000464	0.000453	0.000583	0.000831	0.000583	0.000978	0.001218	0.0016
312.4	24.448	0.000511	0.00045	0.000555	0.000461	0.000453	0.000586	0.000832	0.000586	0.000988	0.001224	0.001605
314.4	24.48	0.000511	0.000449	0.000554	0.000458	0.000454	0.000589	0.000834	0.000588	0.000998	0.001231	0.001609
316.3	24.512	0.000511	0.000448	0.000553	0.000456	0.000454	0.000592	0.000835	0.00059	0.001008	0.001238	0.001614
318.2	24.544	0.000512	0.000447	0.000552	0.000453	0.000454	0.000596	0.000837	0.000593	0.001018	0.001245	0.001618
320.2	24.576	0.000512	0.000446	0.000552	0.000451	0.000455	0.0006	0.000838	0.000596	0.001027	0.001252	0.001623
322.1	24.609	0.000513	0.000446	0.000551	0.000448	0.000455	0.000604	0.000839	0.000599	0.001037	0.001259	0.001628
324.1	24.641	0.000514	0.000445	0.00055	0.000446	0.000455	0.000608	0.00084	0.000602	0.001047	0.001267	0.001633
326	24.673	0.000514	0.000445	0.000549	0.000444	0.000455	0.000612	0.000841	0.000605	0.001057	0.001275	0.001638
327.9	24.705	0.000515	0.000445	0.000548	0.000442	0.000456	0.000616	0.000841	0.000609	0.001067	0.001283	0.001643
329.8	24.738	0.000516	0.000445	0.000547	0.000441	0.000456	0.000621	0.000842	0.000613	0.001076	0.001292	0.001649
331.8	24.77	0.000516	0.000445	0.000547	0.000439	0.000456	0.000625	0.000842	0.000616	0.001086	0.001301	0.001654
333.7	24.802	0.000517	0.000445	0.000546	0.000438	0.000456	0.00063	0.000843	0.00062	0.001096	0.00131	0.00166
335.6	24.834	0.000518	0.000446	0.000545	0.000437	0.000456	0.000635	0.000843	0.000624	0.001105	0.00132	0.001665
337.6	24.866	0.000519	0.000446	0.000545	0.000436	0.000457	0.00064	0.000843	0.000629	0.001115	0.001329	0.001671
339.4	24.899	0.00052	0.000447	0.000544	0.000436	0.000457	0.000645	0.000843	0.000633	0.001124	0.001339	0.001677
341.4	24.931	0.000521	0.000448	0.000543	0.000435	0.000457	0.00065	0.000843	0.000638	0.001133	0.00135	0.001683
343.4	24.963	0.000522	0.000448	0.000543	0.000435	0.000457	0.000655	0.000843	0.000642	0.001143	0.00136	0.001689
345.3	24.995	0.000522	0.000449	0.000542	0.000435	0.000457	0.00066	0.000843	0.000647	0.001152	0.001371	0.001695
347.3	25.028	0.000523	0.00045	0.000542	0.000436	0.000457	0.000666	0.000842	0.000652	0.001161	0.001382	0.001701
349.2	25.06	0.000524	0.000451	0.000542	0.000436	0.000457	0.000671	0.000842	0.000657	0.00117	0.001393	0.001708
351.1	25.092	0.000525	0.000452	0.000542	0.000437	0.000457	0.000677	0.000842	0.000663	0.001179	0.001404	0.001714
353.1	25.124	0.000526	0.000453	0.000541	0.000438	0.000457	0.000682	0.000841	0.000668	0.001188	0.001416	0.00172
355	25.157	0.000527	0.000455	0.000541	0.000439	0.000457	0.000688	0.000841	0.000673	0.001197	0.001427	0.001727
356.9	25.189	0.000528	0.000456	0.000542	0.00044	0.000457	0.000693	0.000841	0.000679	0.001206	0.001439	0.001734
358.8	25.221	0.000529	0.000457	0.000542	0.000441	0.000457	0.000699	0.00084	0.000685	0.001215	0.001451	0.00174
360.8	25.253	0.00053	0.000458	0.000542	0.000442	0.000457	0.000704	0.00084	0.000691	0.001224	0.001463	0.001747
362.7	25.285	0.000531	0.000459	0.000543	0.000444	0.000457	0.00071	0.000839	0.000697	0.001232	0.001475	0.001754
364.7	25.318	0.000532	0.00046	0.000543	0.000445	0.000457	0.000715	0.000839	0.000703	0.001241	0.001487	0.00176
366.6	25.35	0.000532	0.000461	0.000544	0.000447	0.000457	0.000721	0.000839	0.000709	0.00125	0.001499	0.001767
368.6	25.382	0.000533	0.000462	0.000545	0.000448	0.000456	0.000726	0.000838	0.000715	0.001258	0.001512	0.001774
370.4	25.414	0.000534	0.000463	0.000546	0.00045	0.000456	0.000732	0.000838	0.000722	0.001267	0.001524	0.001781
372.4	25.447	0.000535	0.000464	0.000548	0.000451	0.000456	0.000737	0.000837	0.000728	0.001276	0.001536	0.001788
374.4	25.479	0.000536	0.000464	0.000549	0.000453	0.000455	0.000743	0.000837	0.000735	0.001284	0.001548	0.001795
376.4	25.511	0.000536	0.000465	0.000551	0.000454	0.000455	0.000748	0.000837	0.000742	0.001292	0.00156	0.001802
378.3	25.543	0.000537	0.000466	0.000553	0.000456	0.000454	0.000753	0.000837	0.000749	0.001301	0.001572	0.00181
380.2	25.576	0.000538	0.000466	0.000555	0.000457	0.000454	0.000759	0.000837	0.000756	0.001309	0.001584	0.001817
382.1	25.608	0.000538	0.000467	0.000557	0.000458	0.000453	0.000764	0.000837	0.000763	0.001317	0.001596	0.001825
384	25.64	0.000539	0.000467	0.000559	0.000459	0.000453	0.000769	0.000837	0.00077	0.001326	0.001608	0.001832
385.9	25.672	0.000539	0.000467	0.000562	0.00046	0.000452	0.000774	0.000837	0.000778	0.001334	0.00162	0.00184
387.9	25.704	0.00054	0.000467	0.000564	0.000461	0.000452	0.000778	0.000838	0.000785	0.001342	0.001631	0.001848
389.7	25.737	0.00054	0.000468	0.000567	0.000462	0.000451	0.000783	0.000838	0.000793	0.00135	0.001643	0.001856
391.6	25.769	0.000541	0.000468	0.00057	0.000462	0.00045	0.000788	0.000839	0.000801	0.001358	0.001654	0.001864
393.6	25.801	0.000541	0.000468	0.000573	0.000463	0.00045	0.000792	0.000839	0.000809	0.001365	0.001666	0.001872
395.5	25.833	0.000541	0.000468	0.000576	0.000463	0.000449	0.000797	0.00084	0.000817	0.001373	0.001677	0.001881
397.6	25.866	0.000541	0.000468	0.00058	0.000463	0.000449	0.000801	0.000841	0.000825	0.001381	0.001688	0.001889
399.6	25.898	0.000541	0.000468	0.000583	0.000463	0.000448	0.000805	0.000842	0.000833	0.001389	0.001699	0.001898
401.4	25.93	0.000542	0.000468	0.000587	0.000463	0.000448	0.000809	0.000844	0.000842	0.001396	0.00171	0.001907
403.3	25.962	0.000542	0.000469	0.00059	0.000463	0.000448	0.000813	0.000845	0.00085	0.001404	0.00172	0.001916
405.2	25.994	0.000542	0.000469	0.000594	0.000462	0.000447	0.000817	0.000847	0.000859	0.001412	0.001731	0.001925
407.1	26.027	0.000542	0.000469	0.000598	0.000462	0.000447	0.00082	0.000848	0.000867	0.001419	0.001741	0.001935
409.1	26.059	0.000541	0.000469	0.000602	0.000461	0.000447	0.000824	0.00085	0.000876	0.001427	0.001751	0.001944
411	26.091	0.000541	0.000469	0.000606	0.00046	0.000447	0.000827	0.000852	0.000885	0.001434	0.001761	0.001954
413	26.123	0.000541	0.000469	0.00061	0.000459	0.000447	0.00083	0.000854	0.000894	0.001442	0.001771	0.001964
414.9	26.156	0.000541	0.00047	0.000614	0.000458	0.000447	0.000834	0.000856	0.000903	0.00145	0.001781	0.001974
416.8	26.188	0.000541	0.00047	0.000618	0.000457	0.000447	0.000837	0.000858	0.000911	0.001457	0.00179	0.001985
418.8	26.22	0.00054	0.00047	0.000622	0.000455	0.000447	0.00084	0.00086	0.00092	0.001465	0.0018	0.001995
420.8	26.252	0.00054	0.000471	0.000626	0.000454	0.000448	0.000843	0.000862	0.000929	0.001472	0.001809	0.002006
422.6	26.285	0.000539	0.000471	0.00063	0.000453	0.000448	0.000845	0.000865	0.000938	0.00148	0.001818	0.002016
424.6	26.317	0.000539	0.000472	0.000634	0.000451	0.000449	0.000848	0.000867	0.000946	0.001487	0.001826	0.002027
426.5	26.349	0.000538	0.000472	0.000638	0.000449	0.000449	0.000851	0.000869	0.000955	0.001495	0.001835	0.002038
428.5	26.381	0.000538	0.000473	0.000642	0.000448	0.00045	0.000853	0.000872	0.000964	0.001502	0.001843	0.002049
430.5	26.413	0.000537	0.000473	0.000646	0.000446	0.000451	0.000856	0.000874	0.000972	0.00151	0.001852	0.002061
432.4	26.446	0.000536	0.000474	0.00065	0.000444	0.000451	0.000858	0.000877	0.000981	0.001517	0.00186	0.002072
434.3	26.478	0.000536	0.000475	0.000653	0.000442	0.000452	0.00086	0.000879	0.000989	0.001525	0.001868	0.002083
436.2	26.51	0.000535	0.000476	0.000657	0.00044	0.000453	0.000863	0.000882	0.000998	0.001532	0.001876	0.002095
438.2	26.542	0.000534	0.000477	0.00066	0.000438	0.000454	0.000865	0.000885	0.001006	0.001539	0.001884	0.002106
440.1	26.575	0.000533	0.000478	0.000663	0.000436	0.000455	0.000867	0.000887	0.001014	0.001546	0.001892	0.002118
442	26.607	0.000532	0.000479	0.000667	0.000434	0.000456	0.000869	0.00089	0.001022	0.001554	0.001899	0.00213
443.8	26.639	0.000531	0.00048	0.000669	0.000432	0.000458	0.000871	0.000892	0.00103	0.001561	0.001907	0.002141
445.9	26.671	0.000529	0.000481	0.000672	0.00043	0.000459	0.000873	0.000895	0.001038	0.001568	0.001915	0.002153
447.7	26.703	0.000528	0.000483	0.000675	0.000428	0.00046	0.000875	0.000897	0.001046	0.001575	0.001922	0.002165
449.7	26.736	0.000527	0.000484	0.000678	0.000425	0.000461	0.000877	0.0009	0.001054	0.001582	0.00193	0.002176
451.7	26.768	0.000526	0.000486	0.00068	0.000423	0.000463	0.000879	0.000902	0.001062	0.001588	0.001937	0.002188
453.6	26.8	0.000524	0.000487	0.000682	0.000421	0.000464	0.000881	0.000904	0.001069	0.001595	0.001945	0.0022
455.5	26.832	0.000523	0.000489	0.000685	0.000419	0.000466	0.000883	0.000907	0.001077	0.001602	0.001953	0.002211
457.5	26.865	0.000521	0.000491	0.000687	0.000417	0.000468	0.000885	0.000909	0.001084	0.001608	0.001961	0.002223
459.4	26.897	0.00052	0.000493	0.000689	0.000415	0.000469	0.000887	0.000912	0.001092	0.001614	0.001969	0.002235
461.3	26.929	0.000518	0.000495	0.00069	0.000412	0.000471	0.000889	0.000914	0.001099	0.001621	0.001977	0.002246
463.3	26.961	0.000517	0.000497	0.000692	0.00041	0.000473	0.000891	0.000917	0.001106	0.001627	0.001986	0.002258
465.2	26.994	0.000515	0.000499	0.000694	0.000408	0.000474	0.000893	0.000919	0.001113	0.001633	0.001994	0.002269
467.1	27.026	0.000513	0.000501	0.000695	0.000406	0.000476	0.000895	0.000922	0.00112	0.001639	0.002003	0.002281
469	27.058	0.000511	0.000503	0.000696	0.000405	0.000478	0.000897	0.000924	0.001127	0.001644	0.002012	0.002293
471	27.09	0.000509	0.000506	0.000697	0.000403	0.00048	0.0009	0.000927	0.001134	0.00165	0.002021	0.002304
473	27.122	0.000507	0.000508	0.000699	0.000401	0.000482	0.000902	0.000929	0.001141	0.001655	0.00203	0.002315
474.9	27.155	0.000505	0.000511	0.0007	0.000399	0.000484	0.000905	0.000932	0.001148	0.001661	0.00204	0.002327
476.8	27.187	0.000503	0.000513	0.000701	0.000398	0.000486	0.000908	0.000935	0.001155	0.001666	0.00205	0.002338
478.7	27.219	0.000501	0.000516	0.000701	0.000397	0.000488	0.00091	0.000937	0.001162	0.001671	0.00206	0.002349
480.7	27.251	0.000498	0.000518	0.000702	0.000395	0.00049	0.000913	0.00094	0.001169	0.001676	0.00207	0.002361
482.7	27.284	0.000496	0.000521	0.000703	0.000394	0.000492	0.000917	0.000943	0.001176	0.001681	0.002081	0.002372
484.6	27.316	0.000493	0.000524	0.000704	0.000393	0.000494	0.00092	0.000946	0.001183	0.001686	0.002091	0.002383
486.5	27.348	0.00049	0.000526	0.000704	0.000392	0.000495	0.000923	0.000949	0.00119	0.001691	0.002102	0.002394
488.4	27.38	0.000487	0.000529	0.000705	0.000391	0.000497	0.000927	0.000952	0.001196	0.001696	0.002113	0.002406
490.3	27.413	0.000484	0.000531	0.000705	0.00039	0.000499	0.00093	0.000955	0.001203	0.0017	0.002125	0.002417
492.3	27.445	0.000481	0.000534	0.000706	0.00039	0.000501	0.000934	0.000958	0.00121	0.001705	0.002136	0.002428
494.3	27.477	0.000478	0.000536	0.000707	0.000389	0.000503	0.000938	0.000961	0.001217	0.00171	0.002148	0.002439
496.2	27.509	0.000474	0.000539	0.000707	0.000389	0.000505	0.000942	0.000965	0.001224	0.001714	0.00216	0.00245
498	27.541	0.000471	0.000541	0.000708	0.000389	0.000506	0.000946	0.000968	0.001231	0.001719	0.002172	0.002461
499.9	27.574	0.000467	0.000543	0.000708	0.000389	0.000508	0.00095	0.000972	0.001238	0.001723	0.002184	0.002472
501.8	27.606	0.000463	0.000545	0.000709	0.000389	0.00051	0.000954	0.000975	0.001245	0.001728	0.002196	0.002483
503.8	27.638	0.000459	0.000548	0.00071	0.00039	0.000511	0.000959	0.000979	0.001252	0.001733	0.002208	0.002494
505.7	27.67	0.000455	0.000549	0.00071	0.00039	0.000513	0.000963	0.000983	0.001259	0.001738	0.002221	0.002504
507.7	27.703	0.000451	0.000551	0.000711	0.000391	0.000514	0.000967	0.000987	0.001266	0.001743	0.002233	0.002515
509.6	27.735	0.000447	0.000553	0.000712	0.000391	0.000515	0.000972	0.000991	0.001273	0.001747	0.002245	0.002526
511.6	27.767	0.000443	0.000555	0.000713	0.000392	0.000517	0.000976	0.000996	0.00128	0.001752	0.002258	0.002537
513.4	27.799	0.000438	0.000556	0.000713	0.000393	0.000518	0.000981	0.001	0.001287	0.001758	0.00227	0.002547
515.4	27.831	0.000434	0.000557	0.000714	0.000395	0.000519	0.000986	0.001005	0.001294	0.001763	0.002283	0.002558
517.4	27.864	0.00043	0.000559	0.000715	0.000396	0.00052	0.00099	0.00101	0.001301	0.001768	0.002295	0.002569
519.3	27.896	0.000425	0.00056	0.000716	0.000398	0.000521	0.000995	0.001015	0.001308	0.001774	0.002308	0.002579
521.2	27.928	0.000421	0.000561	0.000717	0.000399	0.000521	0.000999	0.00102	0.001316	0.001779	0.00232	0.00259
523.2	27.96	0.000416	0.000561	0.000718	0.000401	0.000522	0.001003	0.001026	0.001323	0.001785	0.002333	0.002601
525.2	27.993	0.000412	0.000562	0.000719	0.000403	0.000522	0.001008	0.001032	0.00133	0.001791	0.002346	0.002612
527.1	28.025	0.000407	0.000563	0.00072	0.000405	0.000523	0.001012	0.001037	0.001338	0.001797	0.002358	0.002623
529.1	28.057	0.000402	0.000563	0.000721	0.000407	0.000523	0.001016	0.001044	0.001345	0.001804	0.002371	0.002633
531	28.089	0.000398	0.000563	0.000722	0.000409	0.000524	0.00102	0.00105	0.001353	0.00181	0.002383	0.002644
532.9	28.122	0.000394	0.000563	0.000723	0.000412	0.000524	0.001024	0.001056	0.001361	0.001817	0.002396	0.002656
534.8	28.154	0.000389	0.000563	0.000724	0.000414	0.000524	0.001028	0.001063	0.001368	0.001825	0.002409	0.002667
536.6	28.186	0.000385	0.000562	0.000725	0.000417	0.000524	0.001032	0.00107	0.001376	0.001832	0.002421	0.002678
538.6	28.218	0.00038	0.000562	0.000726	0.00042	0.000525	0.001036	0.001077	0.001384	0.00184	0.002434	0.00269
540.5	28.25	0.000376	0.000561	0.000727	0.000423	0.000525	0.00104	0.001084	0.001392	0.001848	0.002447	0.002701
542.5	28.283	0.000372	0.00056	0.000728	0.000426	0.000525	0.001043	0.001092	0.0014	0.001856	0.00246	0.002713
544.5	28.315	0.000368	0.000559	0.000729	0.000429	0.000525	0.001046	0.001099	0.001408	0.001865	0.002473	0.002725
546.5	28.347	0.000364	0.000557	0.00073	0.000433	0.000526	0.00105	0.001107	0.001417	0.001874	0.002485	0.002737
548.3	28.379	0.00036	0.000556	0.00073	0.000436	0.000526	0.001053	0.001115	0.001425	0.001883	0.002499	0.00275
550.3	28.412	0.000357	0.000554	0.000731	0.00044	0.000527	0.001056	0.001123	0.001433	0.001893	0.002512	0.002762
552.2	28.444	0.000353	0.000552	0.000731	0.000444	0.000527	0.001059	0.001132	0.001442	0.001903	0.002525	0.002775
554.2	28.476	0.00035	0.00055	0.000731	0.000448	0.000528	0.001062	0.00114	0.001451	0.001913	0.002538	0.002788
556.1	28.508	0.000346	0.000547	0.000731	0.000452	0.000529	0.001064	0.001149	0.00146	0.001924	0.002552	0.002802
558	28.541	0.000343	0.000545	0.000731	0.000456	0.00053	0.001067	0.001158	0.001469	0.001935	0.002566	0.002815
559.9	28.573	0.00034	0.000542	0.000731	0.00046	0.000531	0.00107	0.001167	0.001478	0.001946	0.00258	0.002829
561.8	28.605	0.000337	0.000539	0.00073	0.000464	0.000532	0.001072	0.001176	0.001487	0.001958	0.002594	0.002843
563.8	28.637	0.000335	0.000536	0.000729	0.000469	0.000533	0.001074	0.001185	0.001497	0.00197	0.002608	0.002857
565.8	28.669	0.000332	0.000533	0.000728	0.000473	0.000535	0.001077	0.001194	0.001506	0.001982	0.002623	0.002872
567.7	28.702	0.00033	0.000529	0.000727	0.000477	0.000536	0.001079	0.001204	0.001516	0.001995	0.002638	0.002886
569.7	28.734	0.000328	0.000526	0.000725	0.000482	0.000538	0.001081	0.001214	0.001526	0.002008	0.002653	0.002901
571.5	28.766	0.000326	0.000522	0.000723	0.000487	0.00054	0.001083	0.001223	0.001536	0.002021	0.002668	0.002916
573.4	28.798	0.000324	0.000518	0.000721	0.000491	0.000542	0.001085	0.001233	0.001546	0.002035	0.002684	0.002932
575.3	28.831	0.000322	0.000515	0.000719	0.000496	0.000544	0.001087	0.001243	0.001557	0.002049	0.0027	0.002947
577.3	28.863	0.00032	0.000511	0.000717	0.000501	0.000547	0.001089	0.001253	0.001567	0.002064	0.002717	0.002963
579.3	28.895	0.000319	0.000507	0.000714	0.000506	0.00055	0.001091	0.001263	0.001578	0.002079	0.002734	0.002979
581.3	28.927	0.000317	0.000503	0.000711	0.000511	0.000553	0.001092	0.001273	0.001589	0.002094	0.002751	0.002995
583.1	28.959	0.000316	0.000499	0.000708	0.000516	0.000556	0.001094	0.001283	0.0016	0.002109	0.002769	0.003011
585	28.992	0.000314	0.000495	0.000704	0.000521	0.00056	0.001096	0.001293	0.001611	0.002125	0.002787	0.003027
587	29.024	0.000313	0.000491	0.000701	0.000526	0.000564	0.001098	0.001304	0.001623	0.002141	0.002805	0.003043
589	29.056	0.000312	0.000487	0.000697	0.000532	0.000568	0.0011	0.001314	0.001635	0.002158	0.002824	0.00306
590.9	29.088	0.00031	0.000483	0.000693	0.000537	0.000572	0.001102	0.001324	0.001647	0.002175	0.002843	0.003076
[truncated: 1,890 more rows]

## Sheet: Figure 1C
Figure 1C
	[GM] (mM)	TM WT (ºC)	TM SS (ºC)
	100	41.9	47.305
	50	40.7	45.481
	25	39.199	43.541
[truncated: 8 more rows]

## Sheet: Figure 6A
Figure 6A
[truncated: 123 more rows]

[truncated: 1 more sheets: Figure 6B]
